# Supplementary material for: Prospective analysis of circulating metabolites and endometrial cancer risk
Source: Gynecol Oncol. 2021 Aug;162(2):475–81. doi: 10.1016/j.ygyno.2021.06.001 (PMC8336647; doi:10.1016/j.ygyno.2021.06.001)
Supplement: Supplementary Table 1 — Completeness and exclusions of the different metabolites, with limits of detection (LOD) and limits of quantification (LOQ). [file mmc1.xlsx]

## Sheet: Sheet1
Supplementary Table 1. Completeness and exclusions of the different metabolites, with limits of detection (LOD) and limits of quantification (LOQ)
	Metabolites	Results outside the measurable range1		CV2, %		Eligible metabolite after filtering	Criteria for exclusion
		Samples, %	Criteria	Intra-	Inter-
Acylcarnitines	C0	0	<LOD	6.96704	3.61231	yes
	C2	0	<LOD	6.60796	4.42353	yes
	C3	0	<LOD	8.50951	6.25441	yes
	C3-DC (C4-OH)	34	<LOD	12.7072	19.8791	no	more than 20% of the measures were outside the measurable range
	C3-OH	100	<LOD	20.1	30.7	no	not detected in plasma
	C3:1	100	<LOD	26.5	31.1	no	not detected in plasma
	C4	0	<LOD	7.97779	3.32234	yes
	C4:1	96	<LOD	15.9	20.7	no	not detected in plasma
	C5	0.23	<LOD	9.67463	7.2603	yes
	C5-DC (C6-OH)	92.27	<LOD	13.1462	13.095	no	more than 20% of the measures were outside the measurable range
	C5-M-DC	100	<LOD	11.6	8.7	no	not detected in plasma
	C5-OH (C3-DC-M)	100	<LOD	16.6	29.4	no	not detected in plasma
	C5:1	100	<LOD	21.2	18.8	no	not detected in plasma
	C5:1-DC	100	<LOD	17.4	25	no	not detected in plasma
	C6 (C4:1-DC)	10.82	<LOD	12.4504	9.56164	yes
	C6:1	100	<LOD	18.2	14.2	no	not detected in plasma
	C7-DC	60.5	<LOD	12.2433	11.6133	no	more than 20% of the measures were outside the measurable range
	C8	30.11	<LOD	7.02304	4.92354	no	more than 20% of the measures were outside the measurable range
	C9	61.25	<LOD	10.5177	18.1591	no	more than 20% of the measures were outside the measurable range
	C10	14.77	<LOD	6.56159	6.91671	yes
	C10:1	53.46	<LOD	9.52009	6.8071	no	more than 20% of the measures were outside the measurable range
	C10:2	63.54	<LOD	10.0549	7.59333	no	more than 20% of the measures were outside the measurable range
	C12	90.73	<LOD	8.63909	8.0893	no	more than 20% of the measures were outside the measurable range
	C12-DC	100	<LOD	8.7	12.4	no	not detected in plasma
	C12:1	70.92	<LOD	10.4618	9.79883	no	more than 20% of the measures were outside the measurable range
	C14	46.59	<LOD	10.9854	11.0702	no	more than 20% of the measures were outside the measurable range
	C14:1	0	<LOD	8.47658	11.0355	yes
	C14:1-OH	100	<LOD	12.1	8.3	no	not detected in plasma
	C14:2	7.9	<LOD	11.1093	5.92076	yes
	C14:2-OH	100	<LOD	16.3	12.1	no	not detected in plasma
	C16	0	<LOD	8.49929	4.1049	yes
	C16-OH	100	<LOD	19.8	22.2	no	not detected in plasma
	C16:1	72.58	<LOD	8.98477	6.38778	no	more than 20% of the measures were outside the measurable range
	C16:1-OH	100	<LOD	15.4	6.8	no	not detected in plasma
	C16:2	100	<LOD	14.5	11.9	no	not detected in plasma
	C16:2-OH	100	<LOD	11.8	11.3	no	not detected in plasma
	C18	0.34	<LOD	10.348	6.33864	yes
	C18:1	0.06	<LOD	7.14624	6.94086	yes
	C18:1-OH	100	<LOD	14.8	9.6	no	not detected in plasma
	C18:2	0	<LOD	9.9619	7.15506	yes
Aminoacids	Alanine	0	<LOQ (< 20 µmol/L)	1.84009	4.21864	yes
	Arginine	0.63	<LOQ (< 5 µmol/L)	6.28876	5.51495	yes
	Asparagine	0	<LOQ (< 5 µmol/L)	3.47015	3.46995	yes
	Aspartate	24.96	<LOQ (< 5 µmol/L)	6.20112	9.5759	no	more than 20% of the measures were outside the measurable range
	Citrulline	0	<LOQ (< 5 µmol/L)	3.33443	3.404	yes
	Glutamine	0	<LOQ (< 20 µmol/L)	6.41442	5.96324	yes
	Glutamate	0.29	<LOQ (< 10 µmol/L)	2.8943	3.55951	yes
	Glycine	0.06	<LOQ (< 25 µmol/L)	5.4108	5.82804	yes
	Histidine	0	<LOQ (< 5 µmol/L)	6.01716	6.09429	yes
	Isoleucine	0	<LOQ (< 5 µmol/L)	4.71677	4.80864	yes
	Leucine	0.06	<LOQ (< 50 µmol/L)	4.68893	5.1484	yes
	Lysine	0	<LOQ (< 10 µmol/L)	6.53905	8.54111	yes
	Methionine	0	<LOQ (< 5 µmol/L)	4.98845	7.97127	yes
	Ornithine	0	<LOQ (< 5 µmol/L)	6.34947	8.4945	yes
	Phenylalanine	0	<LOQ (< 5 µmol/L)	5.79461	4.20256	yes
	Proline	0	<LOQ (< 10 µmol/L)	6.54047	4.26828	yes
	Serine	0	<LOQ (< 5 µmol/L)	6.40418	5.17139	yes
	Threonine	0	<LOQ (< 5 µmol/L)	2.28489	2.85671	yes
	Tryptophane	0	<LOQ (< 5 µmol/L)	5.81095	5.22495	yes
	Tyrosine	0	<LOQ (< 5 µmol/L)	5.98235	5.19467	yes
	Valine	0	<LOQ (< 10 µmol/L)	6.09342	5.98835	yes
Biogenic amines	ADMA	12.02	<LOQ (< 0.25 µmol/L)	18.6142	30.5948	yes
	Ac-Orn	37.84	<LOQ (< 1 µmol/L)	7.80646	15.4316	no	more than 20% of the measures were outside the measurable range
	Creatinine	0	<LOQ (< 10 µmol/L)	2.34881	2.74175	yes
	Kynurenine	0.57	<LOQ (< 1 µmol/L)	7.52824	7.70534	yes
	Putrescine	78.82	<LOQ (< 0.1 µmol/L)	6.51471	11.7318	no	more than 20% of the measures were outside the measurable range
	SDMA	100	<LOQ (< 2 µmol/L)	14.1621	32.7749	no	more than 20% of the measures were outside the measurable range
	Serotonin	82.71	<LOQ (< 0.1 µmol/L)	7.28948	23.7777	no	more than 20% of the measures were outside the measurable range
	Spermidine	93.02	<LOQ (< 0.25 µmol/L)	3.96237	31.1409	no	more than 20% of the measures were outside the measurable range
	Spermine	95.42	<LOQ (< 0.25 µmol/L)	15.8764	23.0393	no	more than 20% of the measures were outside the measurable range
	Taurine	0.23	<LOQ (< 2.5 µmol/L)	2.70611	2.6542	yes
	alpha-AAA	64.8	<LOQ (< 1 µmol/L)	14.241	33.7661	no	more than 20% of the measures were outside the measurable range
	t4-OH-Pro	0.06	<LOQ (< 2 µmol/L)	5.47622	5.38558	yes
	c4-OH-Pro	100	<LOQ	ND	ND	no	not detected in plasma
	Carnosine	100	<LOQ	ND	ND	no	not detected in plasma
	DOPA	100	<LOQ	25.5	48.4	no	not detected in plasma
	Dopamine	100	<LOQ	ND	ND	no	not detected in plasma
	Histamine	100	<LOQ	ND	ND	no	not detected in plasma
	Met-SO	100	<LOQ	7.9	27	no	not detected in plasma
	Nitro-Tyr	100	<LOQ	ND	ND	no	not detected in plasma
	PEA	100	<LOQ	ND	ND	no	not detected in plasma
	total DMA	100	<LOQ	4.3	17.8	no	not detected in plasma
Glycerophospholipids	PC aa C24:0	0	<LOD	34.8	26.6	no	CVs > 20%
	PC aa C26:0	74	<LOD	24.5	21.9	no	CVs > 20%
	PC aa C28:1	0	<LOD	6.52572	5.61967	yes
	PC aa C30:0	0	<LOD	6.14496	9.25041	yes
	PC aa C30:2	0	<LOD	ND	ND	no	not detected in plasma
	PC aa C32:0	0	<LOD	7.29001	13.2282	yes
	PC aa C32:1	0	<LOD	7.77002	14.6417	yes
	PC aa C32:2	0	<LOD	7.96386	17.1613	yes
	PC aa C32:3	0	<LOD	8.75317	16.4496	yes
	PC aa C34:1	0	<LOD	6.65376	12.0115	yes
	PC aa C34:2	0	<LOD	7.23438	12.0452	yes
	PC aa C34:3	0	<LOD	7.53836	14.2024	yes
	PC aa C34:4	0	<LOD	7.52894	15.5822	yes
	PC aa C36:0	0.11	<LOD	10.2197	14.3326	yes
	PC aa C36:1	0	<LOD	7.00359	12.2735	yes
	PC aa C36:2	0	<LOD	6.82189	10.1934	yes
	PC aa C36:3	0	<LOD	6.91298	12.3744	yes
	PC aa C36:4	0	<LOD	7.06522	12.294	yes
	PC aa C36:5	0	<LOD	7.1071	13.7189	yes
	PC aa C36:6	0	<LOD	7.82637	12.6097	yes
	PC aa C38:0	0	<LOD	6.67994	8.09162	yes
	PC aa C38:1	0	<LOD	31.4	26.9	no	CVs > 20%
	PC aa C38:3	0	<LOD	6.48398	8.79867	yes
	PC aa C38:4	0	<LOD	6.73449	9.30595	yes
	PC aa C38:5	0	<LOD	6.53847	11.6073	yes
	PC aa C38:6	0	<LOD	7.14441	12.6119	yes
	PC aa C40:1	44.08	<LOD	7.63925	7.10758	no	more than 20% of the measures were outside the measurable range
	PC aa C40:2	0	<LOD	12.8167	9.28141	yes
	PC aa C40:3	0	<LOD	11.4976	13.8163	yes
	PC aa C40:4	0	<LOD	6.33975	8.98948	yes
	PC aa C40:5	0	<LOD	6.70597	7.28997	yes
	PC aa C40:6	0	<LOD	6.27549	8.11771	yes
	PC aa C42:0	0	<LOD	8.40319	5.71308	yes
	PC aa C42:1	0	<LOD	10.2099	7.0309	yes
	PC aa C42:2	0.06	<LOD	9.82794	5.3478	yes
	PC aa C42:4	0	<LOD	15.1745	11.0349	yes
	PC aa C42:5	0	<LOD	9.91393	8.04711	yes
	PC aa C42:6	0	<LOD	8.61923	9.70581	yes
	PC ae C30:0	0	<LOD	10.7514	9.08692	yes
	PC ae C30:1	100	<LOD	ND	ND	no	not detected in plasma
	PC ae C30:2	0	<LOD	19.9125	12.7352	yes
	PC ae C32:1	0	<LOD	6.9071	13.6818	yes
	PC ae C32:2	0	<LOD	9.22172	15.2905	yes
	PC ae C34:0	0	<LOD	6.77926	12.6946	yes
	PC ae C34:1	0	<LOD	7.2739	13.6669	yes
	PC ae C34:2	0	<LOD	7.31435	15.3703	yes
	PC ae C34:3	0	<LOD	7.25049	13.2472	yes
	PC ae C36:0	0	<LOD	10.4233	15.4394	yes
	PC ae C36:1	0	<LOD	6.4666	12.8113	yes
	PC ae C36:2	0	<LOD	7.10655	13.5535	yes
	PC ae C36:3	0	<LOD	7.3208	13.5538	yes
	PC ae C36:4	0	<LOD	7.32125	13.2436	yes
	PC ae C36:5	0	<LOD	7.58923	13.184	yes
	PC ae C38:0	0	<LOD	6.94114	13.4248	yes
	PC ae C38:1	100	<LOD	ND	ND	no	not detected in plasma
	PC ae C38:2	0	<LOD	8.53287	11.4997	yes
	PC ae C38:3	0	<LOD	6.41145	11.1695	yes
	PC ae C38:4	0	<LOD	6.30744	11.9527	yes
	PC ae C38:5	0	<LOD	6.85706	9.87866	yes
	PC ae C38:6	0	<LOD	6.84568	12.3888	yes
	PC ae C40:1	0	<LOD	7.89787	14.5392	yes
	PC ae C40:2	0	<LOD	6.54185	6.36259	yes
	PC ae C40:3	0	<LOD	7.13619	7.3106	yes
	PC ae C40:4	0	<LOD	6.79462	9.12199	yes
	PC ae C40:5	0	<LOD	6.71395	9.66871	yes
	PC ae C40:6	0	<LOD	7.00207	9.15489	yes
	PC ae C42:0	100	<LOD	7	6	no	not detected in plasma
	PC ae C42:1	0	<LOD	11.4675	12.0933	yes
	PC ae C42:2	0	<LOD	9.99787	7.06384	yes
	PC ae C42:3	0	<LOD	7.89349	6.54492	yes
	PC ae C42:4	0.06	<LOD	8.27115	5.9892	yes
	PC ae C42:5	0	<LOD	5.09896	3.95477	yes
	PC ae C44:3	0.34	<LOD	22.2345	15.243	yes
	PC ae C44:4	0.06	<LOD	10.7475	9.55492	yes
	PC ae C44:5	0	<LOD	6.89278	7.12758	yes
	PC ae C44:6	0	<LOD	7.19805	5.89582	yes
	lysoPC a C14:0	100	<LOD	4.1	6	no	not detected in plasma
	lysoPC a C16:0	0	<LOD	6.61509	8.90122	yes
	lysoPC a C16:1	0	<LOD	6.65807	6.65478	yes
	lysoPC a C17:0	0	<LOD	9.25923	8.33803	yes
	lysoPC a C18:0	0	<LOD	6.67409	8.09629	yes
	lysoPC a C18:1	0	<LOD	6.24172	6.98202	yes
	lysoPC a C18:2	0	<LOD	7.0368	8.68845	yes
	lysoPC a C20:3	0	<LOD	9.46507	7.87601	yes
	lysoPC a C20:4	0	<LOD	6.75468	9.73582	yes
	lysoPC a C24:0	0	<LOD	23.1	21.3	no	CVs > 20%
	lysoPC a C26:0	0	<LOD	36.1	29.4	no	CVs > 20%
	lysoPC a C26:1	9	<LOD	36.2	33.2	no	CVs > 20%
	lysoPC a C28:0	9	<LOD	29.5	23.3	no	CVs > 20%
	lysoPC a C28:1	0	<LOD	26	24.3	no	CVs > 20%
Sphingolipids	SM C16:0	0	<LOD	5.93747	5.5717	yes
	SM C16:1	0	<LOD	6.0162	5.99661	yes
	SM C18:0	0	<LOD	5.79072	7.47326	yes
	SM C18:1	0	<LOD	6.1258	8.24058	yes
	SM C20:2	0	<LOD	11.2141	12.6409	yes
	SM C22:3	65	<LOD	ND	ND	no	not detected in plasma
	SM C24:0	0	<LOD	7.84331	14.5642	yes
	SM C24:1	0	<LOD	7.90887	10.9255	yes
	SM C26:0	0.29	<LOD	24.1889	23.4331	yes
	SM C26:1	0	<LOD	14.2425	15.1929	yes
	SM (OH) C14:1	0	<LOD	6.41273	8.13983	yes
	SM (OH) C16:1	0	<LOD	6.59373	7.88165	yes
	SM (OH) C22:1	0	<LOD	8.17381	11.2468	yes
	SM (OH) C22:2	0	<LOD	7.52225	11.4163	yes
	SM (OH) C24:1	0	<LOD	9.84971	18.52	yes
Sugars	Hexose	5.5	<LOQ (< 1000 µmol/L)	6.08007	3.26594	yes
1 Limit of detection (LOD) is applicable to acylcarnitines, glycerophospholipids, sphingolipids. Limit of quantification (LOQ) is applicable to amino acids, biogenic amines and hexose. No results were reported to be higher than the upper limit of quantification. 2Mean intra- and inter-batch coefficients of variation (CVs) based on the standard reference material (SRM 1950) measured in quadruplica…
