# Supplementary material for: Prospective analysis of circulating metabolites and endometrial cancer risk
Source: Gynecol Oncol. 2021 Aug;162(2):475–81. doi: 10.1016/j.ygyno.2021.06.001 (PMC8336647; doi:10.1016/j.ygyno.2021.06.001)
Supplement: Supplementary Table 2 — List of common metabolite indicators proposed by Biocrates. [file mmc2.xlsx]

## Sheet: indicators_annotation
List of common metabolite indicators proposed by Biocrates
Custom Indicators	Description	Metabolic and biological significance	Enzymes	Formula
(C2+C3) / C0	Ratio of short chain acylcarnitines to free carnitine	Measure of overall ß-oxidation activity	beta oxidation	(C2 + C3) / C0
AAA	Sum of the aromatic amino acids			Phe + Trp + Tyr
ADMA / Arg	Fraction of asymmetrically dimethylated Arg of the unmodified Arg pool	Inhibition of NO synthase, associated with endothelial dysfunction and cardiovascular risk in		ADMA / Arg
BCAA	Sum of branched chain amino acids	Indicator of short-term metabolic control (analogy with muscular insuline resistance)		Ile + Leu + Val
C2 / C0	Ratio of acetylcarnitine to free carnitine	Measure of ß-oxidation of even numbered fatty acids	beta oxidation	C2 / C0
Cit / Arg	Ratio of Cit to Arg	Activity of nitric oxide synthase (NOS, EC 1.14.13.39)	(NOS, EC 1.14.13.39)	Cit / Arg
Cit / Orn	Ratio of Cit to Orn	Activity of ornithine carbamoylphosphate transferase (OCT, EC 2.1.3.3)	(OCT, EC 2.1.3.3)	Cit / Orn
CPT-I ratio	Ratio of long chain acylcarnitines to free carnitine ([C16+C18]/C0)	Activity of carnitine palmitoyl transferase I, rate-limiting step in the uptake of fatty acids into the mitochondria (CPT-I, EC 2.3.1.21)	(CPT-I, EC 2.3.1.21)	(C16 + C18) / C0
Essential AA	Sum of essential amino acids	Indicator of nutritional status		Ile + Leu + Lys + Phe + Thr + Trp + Val + Met
Fisher ratio	Ratio of BCAA to AAA	Indicator of liver damage		BCAA / AAA
Glucogenic AA	Sum of selected glucogenic amino acids (Ala, Gly, Ser)	Indicator of glycolytic vs. gluconeogenic acitivity		Ala + Gly + Ser
Kynurenine / Trp	Ratio of Kynurenine to Trp	Rate of Trp degradation to niacin, indicator of indole dioxygenase activity (immunosuppression/tolerance), (TDO, EC 1.13.11.11), (IDO or INDO, EC 1.13.11.52)	(TDO, EC 1.13.11.11), (IDO or INDO, EC 1.13.11.52)	Kynurenine / Trp
Met-SO / Met	Fraction of sulfoxidized Met of unmodified Met pool	Measure of systemic oxidative stress		Met-SO / Met
MUFA (PC)	Mono-unsaturated glycerophosphocholines, calculated from PC xx C n:1	Indicator of nutritional lipid composition		PC aa C28:1 + PC aa C32:1 + PC aa C34:1 + PC aa C36:1 + PC aa C38:1 + PC aa C40:1 + PC aa C42:1 + PC ae C30:1 + PC ae C32:1 + PC ae C34:1 + PC ae C36:1 + PC ae C38:1 + PC ae C40:1 + PC ae C42:1
MUFA (PC) / SFA (PC)	Ratio of mono-unsaturated to saturated glycerophosphocholines	Measure of the activity of fatty acid desaturases and indicator of nutritional lipid composition, (SCD, EC 1.14.19.1), FA_desaturase	(SCD, EC 1.14.19.1), FA_desaturase	MUFA (PC) / SFA (PC)
Non essential AA	Sum of the non-essential amino acids	Indicator of metabolic/catabolic state		Total AA - Essential AA
Orn / Arg	Ratio of Orn to Arg	Activity of arginase (ARG, EC 3.5.3.1)	(ARG, EC 3.5.3.1)	Orn / Arg
PUFA (PC)	Sum of poly-unsaturated glycerophosphocholines, calculated from PC xx C n:m with m>=2	Indicator of nutritional lipid composition		PC aa C30:2 + PC aa C32:2 + PC aa C32:3 + PC aa C34:2 + PC aa C34:3 + PC aa C34:4 + PC aa C36:2 + PC aa C36:3 + PC aa C36:4 + PC aa C36:5 + PC aa C36:6 + PC aa C38:3 + PC aa C38:4 + PC aa C38:5 + PC aa C38:6 + PC aa C40:2 + PC aa C40:3 + PC aa C40:4 + PC aa C40:5 + PC aa C40:6 + PC aa C42:2 + PC aa C42:4 + PC aa C42:5 + PC aa C42:6 + PC ae C30:2 + PC ae C32:2 + PC ae C34:2 + PC ae C34:3 + PC ae C…
PUFA (PC) / MUFA (PC)	Ratio of poly-unsaturated to mono-unsaturated glycerophosphocholines	Measure of the activity of fatty acid desaturases and indicator of nutritional lipid composition, (SCD, EC 1.14.19.1), FA_desaturase	(SCD, EC 1.14.19.1), FA_desaturase	PUFA (PC) / MUFA (PC)
PUFA (PC) / SFA (PC)	Ratio of poly-unsaturated to saturated glycerophosphocholines	Measure of the activity of fatty acid desaturases and indicator of nutritional lipid composition, (SCD, EC 1.14.19.1), FA_desaturase	(SCD, EC 1.14.19.1), FA_desaturase	PUFA (PC) / SFA (PC)
Putrescine / Orn	Ratio of putrescine to Orn	Activity of ornithine decarboxylase (EC 4.1.1.17)	(EC 4.1.1.17)	Putrescine / Orn
SDMA / Arg	Fraction of symmetrically dimethylated Arg of the unmodified Arg pool	Indicator of impaired kidney function/renal failure		(total DMA - ADMA) / Arg
Serotonin / Trp	Ratio of serotonin to Trp	Rate of Trp degradation to serotonin, (TPH, EC 1.14.16.4)	(TPH, EC 1.14.16.4)	Serotonin / Trp
SFA (PC)	Sum of saturated glycerophosphocholines, calculated from PC xx C n:0	Indicator of nutritional lipid composition		PC aa C24:0 + PC aa C26:0 + PC aa C30:0 + PC aa C32:0 + PC aa C36:0 + PC aa C38:0 + PC aa C42:0 + PC ae C30:0 + PC ae C34:0 + PC ae C36:0 + PC ae C38:0 + PC ae C42:0
Spermidine / Putrescine	Ratio of spermidine to putrescine	Activity of spermidine synthase (EC 2.5.1.16)	(EC 2.5.1.16)	Spermidine / Putrescine
Spermine / Spermidine	Ratio of spermine to spermidine	Activity of spermine synthase (EC 2.5.1.22)	(EC 2.5.1.22)	Spermine / Spermidine
Total (PC+SM)	Sum of choline containing phospholipids			Total SM + Total PC
Total AA	Sum of all amino acids			Ala + Arg + Asn + Asp + Cit + Gln + Glu + Gly + His + Ile + Leu + Lys + Met + Orn + Phe + Pro + Ser + Thr + Trp + Tyr + Val
Total AC / C0	Ratio of esterified to free carnitine			(C10 + C10:1 + C10:2 + C12 + C12-DC + C12:1 + C14 + C14:1 + C14:1-OH + C14:2 + C14:2-OH + C16 + C16-OH + C16:1 + C16:1-OH + C16:2 + C16:2-OH + C18 + C18:1 + C18:1-OH + C18:2 + C2 + C3 + C3-DC (C4-OH) + C3-OH + C3:1 + C4 + C4:1 + C5 + C5-DC (C6-OH) + C5-M-DC + C5-OH (C3-DC-M) + C5:1 + C5:1-DC + C6 (C4:1-DC) + C6:1 + C7-DC + C8 + C9) / C0
Total AC-DC / Total AC	Fraction of dicarboxyacylcarnitines of the total acylcarnitines	Indicator of ω-oxidation (omega oxidation) of fatty acids	omega oxidation	(C5:1-DC + C5-DC (C6-OH) + C5-M-DC + C7-DC + C12-DC) / (C10 + C10:1 + C10:2 + C12 + C12-DC + C12:1 + C14 + C14:1 + C14:1-OH + C14:2 + C14:2-OH + C16 + C16-OH + C16:1 + C16:1-OH + C16:2 + C16:2-OH + C18 + C18:1 + C18:1-OH + C18:2 + C2 + C3 + C3-DC (C4-OH) + C3-OH + C3:1 + C4 + C4:1 + C5 + C5-DC (C6-OH) + C5-M-DC + C5-OH (C3-DC-M) + C5:1 + C5:1-DC + C6 (C4:1-DC) + C6:1 + C7-DC + C8 + C9)
Total AC-OH / Total AC	Fraction hydroxylated acylcarnitines of the total acylcarnitines			(C3-OH + C14:1-OH + C14:2-OH + C16:1-OH + C16:2-OH + C16-OH + C18:1-OH + C3-DC (C4-OH)) / (C10 + C10:1 + C10:2 + C12 + C12-DC + C12:1 + C14 + C14:1 + C14:1-OH + C14:2 + C14:2-OH + C16 + C16-OH + C16:1 + C16:1-OH + C16:2 + C16:2-OH + C18 + C18:1 + C18:1-OH + C18:2 + C2 + C3 + C3-DC (C4-OH) + C3-OH + C3:1 + C4 + C4:1 + C5 + C5-DC (C6-OH) + C5-M-DC + C5-OH (C3-DC-M) + C5:1 + C5:1-DC + C6 (C4:1-DC) +…
Total DMA / Arg	Fraction of dimethylated Arg of the unmodified Arg pool	Activity of protein arginine methyl transferases (PRMT, EC 2.1.1.B1)	(PRMT, EC 2.1.1.B1)	total DMA / Arg
Total lysoPC	Sum of lysoglycerophosphocholines	Indicator of phospholipase activity, Phospholipase B	Phospholipase B	lysoPC a C14:0 + lysoPC a C16:0 + lysoPC a C16:1 + lysoPC a C17:0 + lysoPC a C18:0 + lysoPC a C18:1 + lysoPC a C18:2 + lysoPC a C20:3 + lysoPC a C20:4 + lysoPC a C24:0 + lysoPC a C26:0 + lysoPC a C26:1 + lysoPC a C28:0 + lysoPC a C28:1
Total lysoPC / Total PC	Ratio of lysoglycerophosphocholines to glycerophosphocholines	Indicator of phospholipase activity, Phospholipase B	Phospholipase B	(lysoPC a C14:0 + lysoPC a C16:0 + lysoPC a C16:1 + lysoPC a C17:0 + lysoPC a C18:0 + lysoPC a C18:1 + lysoPC a C18:2 + lysoPC a C20:3 + lysoPC a C20:4 + lysoPC a C24:0 + lysoPC a C26:0 + lysoPC a C26:1 + lysoPC a C28:0 + lysoPC a C28:1) / Total PC
Total PC	Sum of glycerophosphocholines			SFA (PC) + MUFA (PC) + PUFA (PC)
Total PC aa	Sum of diacyl-glycerophoshocholines			PC aa C24:0 + PC aa C26:0 + PC aa C28:1 + PC aa C30:0 + PC aa C30:2 + PC aa C32:0 + PC aa C32:1 + PC aa C32:2 + PC aa C32:3 + PC aa C34:1 + PC aa C34:2 + PC aa C34:3 + PC aa C34:4 + PC aa C36:0 + PC aa C36:1 + PC aa C36:2 + PC aa C36:3 + PC aa C36:4 + PC aa C36:5 + PC aa C36:6 + PC aa C38:0 + PC aa C38:1 + PC aa C38:3 + PC aa C38:4 + PC aa C38:5 + PC aa C38:6 + PC aa C40:1 + PC aa C40:2 + PC aa C…
Total PC ae	Sum of glycerophosphocholin plasmalogens			PC ae C34:2 + PC ae C40:3 + PC ae C44:6 + PC ae C36:2 + PC ae C42:2 + PC ae C38:0 + PC ae C38:5 + PC ae C38:3 + PC ae C34:3 + PC ae C30:0 + PC ae C40:5 + PC ae C30:2 + PC ae C42:4 + PC ae C32:1 + PC ae C36:5 + PC ae C38:1 + PC ae C40:4 + PC ae C44:5 + PC ae C44:3 + PC ae C40:2 + PC ae C38:2 + PC ae C42:0 + PC ae C34:0 + PC ae C36:3 + PC ae C32:2 + PC ae C36:4 + PC ae C42:1 + PC ae C40:6 + PC ae C…
Total SM	Sum of ceramide phosphocholines (sphingomyelins)			Total SM-OH + Total SM-non OH
Total SM-non OH	Sum of non-hydroxylated ceramide phosphocholines (sphingomyelins)			SM C16:0 + SM C16:1 + SM C18:0 + SM C18:1 + SM C20:2 + SM C22:3 + SM C24:0 + SM C24:1 + SM C26:0 + SM C26:1
Total SM-OH	Sum of hydroxylated ceramide phosphocholines (sphingomyelins)			SM (OH) C14:1 + SM (OH) C16:1 + SM (OH) C22:1 + SM (OH) C22:2 + SM (OH) C24:1
Total SM-OH / Total SM-non OH	Ratio of hydroxylated to non-hydroxylated ceramide phosphocholines (sphingomyelins)			Total SM-OH / Total SM-non OH
Tyr / Phe	Ratio of Tyr to Phe	Activity of phenylalanine hydroxylase (PAH, EC 1.14.16.1)	(PAH, EC 1.14.16.1)	Tyr / Phe
