# Supplementary material for: Prospective analysis of circulating metabolites and endometrial cancer risk
Source: Gynecol Oncol. 2021 Aug;162(2):475–81. doi: 10.1016/j.ygyno.2021.06.001 (PMC8336647; doi:10.1016/j.ygyno.2021.06.001)
Supplement: Supplementary Table 3 — Odds ratios (ORs) and P-values for the associations between metabolites and metabolite ratios and risk of endometrial cancer in (a) unadjusted models; (b) BMI-adjusted models; (c) models adjusted for wasit circumference; (d) models adjusted for BMI and C-peptide; (e) BMI-adjusted models and women with BMI less than 25; (f) BMI-adjusted models and women with BMI more than 25 [file mmc3.xlsx]

## Sheet: table 3a
Table 3a. Unadjusted models
Class	Metabolite or metabolite ratio	Odds ratio (for 1 SD)	Lower 95% CI	Upper 95% CI	P-value	Permutations p-value
acylcarnitines	C0	0.961	0.869	1.063	0.437325	1
acylcarnitines	C10	1.1	0.986	1.228	0.0884781	0.992
acylcarnitines	C14:1	1.021	0.911	1.145	0.719316	1
acylcarnitines	C14:2	1.052	0.948	1.168	0.336362	1
acylcarnitines	C16	1.124	0.99	1.276	0.0711477	0.998
acylcarnitines	C18	0.926	0.819	1.047	0.218135	1
acylcarnitines	C18:1	1.095	0.949	1.264	0.2122	1
acylcarnitines	C18:2	1.063	0.913	1.236	0.431393	1
acylcarnitines	C2	1.068	0.961	1.187	0.220109	1
acylcarnitines	C3	1.072	0.967	1.188	0.18428	1
acylcarnitines	C4	1.01	0.916	1.113	0.843812	1
acylcarnitines	C5	1.129	1.012	1.259	0.0293153	0.882
acylcarnitines	C6_C4_1_DC	1.114	1.004	1.236	0.042761	0.923
aminoacids	Alanine	1.177	1.046	1.325	0.00676637	0.727
aminoacids	Arginine	0.895	0.749	1.071	0.225941	1
aminoacids	Asparagine	0.878	0.777	0.991	0.0350177	0.977
aminoacids	Citrulline	0.917	0.829	1.015	0.0942148	0.988
aminoacids	Glutamine	0.946	0.849	1.054	0.312415	1
aminoacids	Glutamate	1.43	1.199	1.705	7.03782e-05	0.721
aminoacids	Glycine	0.82	0.737	0.911	0.000233085	0.057
aminoacids	Histidine	1.028	0.913	1.158	0.647838	1
aminoacids	Isoleucine	1.248	1.113	1.398	0.000144491	0.079
aminoacids	Leucine	1.213	1.086	1.354	0.000594629	0.151
aminoacids	Lysine	1.202	1.064	1.357	0.00301112	0.601
aminoacids	Methionine	1.03	0.927	1.144	0.587803	1
aminoacids	Ornithine	1.071	0.918	1.248	0.382941	1
aminoacids	Phenylalanine	1.147	1.022	1.288	0.0200852	0.899
aminoacids	Proline	1.164	1.044	1.297	0.00608098	0.567
aminoacids	Serine	0.827	0.742	0.923	0.000683425	0.171
aminoacids	Threonine	1.007	0.907	1.117	0.90164	1
aminoacids	Tryptophane	1.107	0.998	1.229	0.0554696	0.955
aminoacids	Tyrosine	1.177	1.057	1.31	0.00288789	0.358
aminoacids	Valine	1.26	1.129	1.405	3.4289e-05	0.016
biogenic amines	ADMA	1.02	0.855	1.217	0.82696	1
biogenic amines	Creatinine	0.933	0.84	1.036	0.192856	1
biogenic amines	Kynurenine	1.096	0.985	1.221	0.093815	0.992
biogenic amines	Taurine	1.031	0.865	1.229	0.733766	1
biogenic amines	t4-OH-Pro	1.038	0.94	1.147	0.462266	1
glycerophospholipids	PC aa C28:1	1.052	0.937	1.18	0.391794	1
glycerophospholipids	PC aa C30:0	1.007	0.899	1.128	0.9068	1
glycerophospholipids	PC aa C32:0	1.001	0.881	1.138	0.986769	1
glycerophospholipids	PC aa C32:1	1.102	0.976	1.245	0.116581	1
glycerophospholipids	PC aa C32:2	0.996	0.884	1.122	0.944654	1
glycerophospholipids	PC aa C32:3	1.032	0.883	1.206	0.689025	1
glycerophospholipids	PC aa C34:1	1.015	0.899	1.147	0.804066	1
glycerophospholipids	PC aa C34:2	0.99	0.856	1.146	0.893255	1
glycerophospholipids	PC aa C34:3	0.952	0.828	1.096	0.496208	1
glycerophospholipids	PC aa C34:4	1.073	0.956	1.206	0.232779	1
glycerophospholipids	PC aa C36:0	0.94	0.831	1.064	0.329927	1
glycerophospholipids	PC aa C36:1	0.964	0.86	1.081	0.532292	1
glycerophospholipids	PC aa C36:2	0.925	0.817	1.049	0.223511	1
glycerophospholipids	PC aa C36:3	0.987	0.869	1.12	0.838145	1
glycerophospholipids	PC aa C36:4	1.078	0.957	1.213	0.215423	1
glycerophospholipids	PC aa C36:5	1.122	0.999	1.259	0.0518757	0.983
glycerophospholipids	PC aa C36:6	1.058	0.942	1.19	0.340941	1
glycerophospholipids	PC aa C38:0	0.916	0.815	1.029	0.140513	1
glycerophospholipids	PC aa C38:3	1.172	1.048	1.311	0.00529241	0.589
glycerophospholipids	PC aa C38:4	1.1	0.986	1.227	0.0873954	0.992
glycerophospholipids	PC aa C38:5	1.024	0.91	1.152	0.694672	1
glycerophospholipids	PC aa C38:6	1.038	0.922	1.169	0.539508	1
glycerophospholipids	PC aa C40:2	0.893	0.799	0.997	0.0448274	0.964
glycerophospholipids	PC aa C40:3	0.935	0.83	1.053	0.266755	1
glycerophospholipids	PC aa C40:4	1.034	0.925	1.156	0.557504	1
glycerophospholipids	PC aa C40:5	1.029	0.919	1.153	0.617265	1
glycerophospholipids	PC aa C40:6	1.082	0.966	1.212	0.174499	1
glycerophospholipids	PC aa C42:0	0.962	0.865	1.069	0.473633	1
glycerophospholipids	PC aa C42:1	0.901	0.809	1.003	0.05698	0.976
glycerophospholipids	PC aa C42:2	0.862	0.772	0.962	0.00809595	0.65
glycerophospholipids	PC aa C42:4	0.926	0.839	1.021	0.123437	0.992
glycerophospholipids	PC aa C42:5	1.025	0.914	1.149	0.67225	1
glycerophospholipids	PC aa C42:6	0.945	0.844	1.059	0.331777	1
glycerophospholipids	PC ae C30:0	0.956	0.854	1.071	0.438532	1
glycerophospholipids	PC ae C30:2	1.099	0.981	1.232	0.103933	0.998
glycerophospholipids	PC ae C32:1	0.934	0.826	1.056	0.274026	1
glycerophospholipids	PC ae C32:2	0.949	0.839	1.074	0.406548	1
glycerophospholipids	PC ae C34:0	0.999	0.885	1.128	0.98658	1
glycerophospholipids	PC ae C34:1	0.917	0.811	1.035	0.161573	1
glycerophospholipids	PC ae C34:2	0.814	0.719	0.922	0.00119178	0.498
glycerophospholipids	PC ae C34:3	0.782	0.698	0.876	2.16179e-05	0.02
glycerophospholipids	PC ae C36:0	0.967	0.86	1.088	0.579005	1
glycerophospholipids	PC ae C36:1	0.937	0.829	1.058	0.294333	1
glycerophospholipids	PC ae C36:2	0.814	0.72	0.921	0.00108911	0.463
glycerophospholipids	PC ae C36:3	0.824	0.731	0.929	0.00158119	0.479
glycerophospholipids	PC ae C36:4	0.966	0.86	1.085	0.560404	1
glycerophospholipids	PC ae C36:5	0.94	0.841	1.051	0.276155	1
glycerophospholipids	PC ae C38:0	0.973	0.859	1.101	0.663822	1
glycerophospholipids	PC ae C38:2	0.849	0.759	0.949	0.00386451	0.514
glycerophospholipids	PC ae C38:3	1.012	0.9	1.138	0.840626	1
glycerophospholipids	PC ae C38:4	0.96	0.855	1.078	0.493227	1
glycerophospholipids	PC ae C38:5	0.932	0.835	1.04	0.208981	1
glycerophospholipids	PC ae C38:6	0.97	0.866	1.086	0.596569	1
glycerophospholipids	PC ae C40:1	0.868	0.771	0.978	0.0199316	0.922
glycerophospholipids	PC ae C40:2	1.036	0.93	1.155	0.519795	1
glycerophospholipids	PC ae C40:3	0.942	0.845	1.051	0.28777	1
glycerophospholipids	PC ae C40:4	0.943	0.848	1.048	0.275033	1
glycerophospholipids	PC ae C40:5	0.912	0.818	1.018	0.0998672	0.997
glycerophospholipids	PC ae C40:6	0.905	0.808	1.013	0.0830878	0.994
glycerophospholipids	PC ae C42:1	0.951	0.856	1.058	0.357313	1
glycerophospholipids	PC ae C42:2	0.909	0.817	1.01	0.0770522	0.987
glycerophospholipids	PC ae C42:3	0.923	0.829	1.028	0.143096	1
glycerophospholipids	PC ae C42:4	0.914	0.828	1.01	0.0778042	0.976
glycerophospholipids	PC ae C42:5	0.958	0.87	1.055	0.384489	1
glycerophospholipids	PC ae C44:3	0.955	0.858	1.063	0.403075	1
glycerophospholipids	PC ae C44:4	0.96	0.867	1.063	0.429631	1
glycerophospholipids	PC ae C44:5	0.991	0.895	1.097	0.865623	1
glycerophospholipids	PC ae C44:6	0.946	0.856	1.046	0.281113	1
glycerophospholipids	lysoPC a C16:0	0.935	0.805	1.087	0.383376	1
glycerophospholipids	lysoPC a C16:1	1.023	0.894	1.17	0.742808	1
glycerophospholipids	lysoPC a C17:0	0.85	0.747	0.967	0.0136641	0.931
glycerophospholipids	lysoPC a C18:0	0.882	0.77	1.012	0.0726619	1
glycerophospholipids	lysoPC a C18:1	0.819	0.726	0.925	0.00128235	0.457
glycerophospholipids	lysoPC a C18:2	0.797	0.711	0.893	9.90848e-05	0.067
glycerophospholipids	lysoPC a C20:3	1.043	0.936	1.162	0.4473	1
glycerophospholipids	lysoPC a C20:4	0.988	0.884	1.104	0.830734	1
sphingolipids	SM C16:0	0.938	0.848	1.038	0.215224	1
sphingolipids	SM C16:1	1.034	0.931	1.148	0.534502	1
sphingolipids	SM C18:0	1.237	1.108	1.382	0.000163516	0.075
sphingolipids	SM C18:1	1.183	1.061	1.318	0.00242203	0.358
sphingolipids	SM C20:2	1.073	0.936	1.23	0.310393	1
sphingolipids	SM C24:0	0.992	0.886	1.11	0.886842	1
sphingolipids	SM C24:1	1.018	0.91	1.139	0.753631	1
sphingolipids	SM C26:0	1.019	0.918	1.132	0.719287	1
sphingolipids	SM C26:1	1.019	0.914	1.136	0.738218	1
sphingolipids	SM (OH) C14:1	0.956	0.854	1.071	0.438534	1
sphingolipids	SM (OH) C16:1	1.038	0.929	1.16	0.513229	1
sphingolipids	SM (OH) C22:1	1.05	0.94	1.173	0.383965	1
sphingolipids	SM (OH) C22:2	0.946	0.845	1.058	0.331181	1
sphingolipids	SM (OH) C24:1	0.999	0.885	1.128	0.98462	1
sugars	Hexose	1.081	0.942	1.24	0.267179	1
Ratio	R_C2_C3_ON_C0	1.098	0.987	1.221	0.0857062	0.805
Ratio	AAA	1.161	1.042	1.294	0.00679827	0.212
Ratio	R_ADMA_ARG	1.083	0.938	1.251	0.277462	0.994
Ratio	BCAA	1.235	1.105	1.38	0.000196054	0.024
Ratio	R_C2_C0	1.087	0.977	1.209	0.12378	0.9
Ratio	R_CIT_ARG	1.065	0.927	1.224	0.37244	0.998
Ratio	R_CIT_ORN	0.838	0.733	0.958	0.00944904	0.62
Ratio	R_CPTI	1.073	0.953	1.209	0.243091	0.985
Ratio	ESSENTIAL_AA	1.199	1.072	1.342	0.00148806	0.091
Ratio	R_FISHER	1.146	1.035	1.268	0.00845286	0.195
Ratio	GLUCOGENIC_AA	0.922	0.819	1.039	0.182195	0.973
Ratio	R_KYNURENINE_TRP	0.979	0.881	1.088	0.695055	1
Ratio	SFA_PC	0.983	0.876	1.103	0.768807	1
Ratio	MUFA_PC	1.028	0.913	1.157	0.648449	1
Ratio	R_MUFA_SFA	1.065	0.951	1.192	0.274557	0.985
Ratio	TOTAL_AA	1.093	0.971	1.231	0.139955	0.953
Ratio	NON_ESSENTIAL_AA	1.008	0.894	1.137	0.893197	1
Ratio	R_ORN_ARG	1.114	0.958	1.295	0.159657	0.985
Ratio	PUFA_PC	1.045	0.918	1.189	0.505222	0.999
Ratio	R_PUFA_MUFA	1.014	0.914	1.126	0.79003	1
Ratio	R_PUFA_SFA	1.073	0.965	1.193	0.193632	0.957
Ratio	R_TYR_PHE	1.112	1	1.235	0.0490609	0.678
Ratio	TOTAL_PC	1.043	0.917	1.188	0.519073	0.999
Ratio	TOTAL_SM_NON_OH	1.021	0.921	1.133	0.691996	1
Ratio	TOTAL_SM_OH	1.025	0.917	1.146	0.666471	1
Ratio	R_SM_OH_SM_NON_OH	0.977	0.872	1.094	0.683724	1
Ratio	TOTAL_SM	1.022	0.921	1.135	0.679095	1
Ratio	TOTAL_PC_SM	1.041	0.921	1.177	0.518233	0.999
Ratio	TOTAL_AC	1.084	0.977	1.202	0.129995	0.9
Ratio	R_AC_C0	1.117	1.002	1.245	0.0452699	0.618
Ratio	TOTAL_LYSOPC	0.912	0.794	1.047	0.190127	0.985
Ratio	R_LYSOPC_PC	0.869	0.748	1.009	0.065547	0.951
Ratio	TOTAL_PC_AA	1.063	0.935	1.21	0.350943	0.997
Ratio	TOTAL_PC_AE	0.897	0.798	1.008	0.0676087	0.853

## Sheet: table 3b
Table 3b. Adjusted for BMI
Class	Metabolite or metabolite ratio	Odds ratio (for 1 SD)	Lower 95% CI	Upper 95% CI	P-value	Permutations p-value
acylcarnitines	C0	0.905	0.813	1.007	0.0659818	0.818
acylcarnitines	C10	1.075	0.958	1.207	0.218073	1
acylcarnitines	C14:1	1	0.886	1.129	0.999102	1
acylcarnitines	C14:2	1.027	0.921	1.146	0.628416	1
acylcarnitines	C16	1.066	0.932	1.218	0.351219	0.991
acylcarnitines	C18	0.976	0.857	1.11	0.707901	1
acylcarnitines	C18:1	1.045	0.899	1.215	0.564386	1
acylcarnitines	C18:2	1.038	0.886	1.217	0.644883	1
acylcarnitines	C2	1.03	0.922	1.151	0.601525	1
acylcarnitines	C3	1.008	0.905	1.124	0.879828	1
acylcarnitines	C4	0.976	0.881	1.082	0.647343	1
acylcarnitines	C5	1.083	0.968	1.211	0.166118	1
acylcarnitines	C6_C4_1_DC	1.035	0.927	1.156	0.541155	1
aminoacids	Alanine	1.068	0.943	1.211	0.300024	1
aminoacids	Arginine	0.949	0.787	1.144	0.580417	0.999
aminoacids	Asparagine	1.005	0.883	1.144	0.939427	1
aminoacids	Citrulline	0.936	0.842	1.041	0.221874	0.897
aminoacids	Glutamine	1.002	0.894	1.124	0.968684	1
aminoacids	Glutamate	1.118	0.923	1.353	0.255698	0.992
aminoacids	Glycine	0.888	0.796	0.991	0.0343597	0.866
aminoacids	Histidine	1.051	0.927	1.191	0.436742	1
aminoacids	Isoleucine	1.109	0.983	1.251	0.0919982	0.985
aminoacids	Leucine	1.083	0.964	1.217	0.179348	0.993
aminoacids	Lysine	1.107	0.975	1.257	0.118253	0.994
aminoacids	Methionine	1.015	0.909	1.134	0.787453	1
aminoacids	Ornithine	1.011	0.861	1.186	0.897936	1
aminoacids	Phenylalanine	1.036	0.917	1.17	0.569921	1
aminoacids	Proline	1.087	0.97	1.219	0.151897	0.993
aminoacids	Serine	0.891	0.795	0.999	0.047237	0.998
aminoacids	Threonine	1.029	0.922	1.148	0.610684	1
aminoacids	Tryptophane	1.051	0.942	1.173	0.373021	1
aminoacids	Tyrosine	1.055	0.941	1.182	0.358808	1
aminoacids	Valine	1.09	0.969	1.227	0.152463	0.99
biogenic amines	ADMA	0.95	0.788	1.146	0.592136	1
biogenic amines	Creatinine	0.947	0.847	1.058	0.335222	1
biogenic amines	Kynurenine	0.957	0.852	1.074	0.455255	1
biogenic amines	Taurine	1.036	0.862	1.245	0.708553	1
biogenic amines	t4-OH-Pro	0.977	0.88	1.086	0.66985	1
glycerophospholipids	PC aa C28:1	1.045	0.926	1.179	0.479236	1
glycerophospholipids	PC aa C30:0	1.001	0.889	1.127	0.984327	1
glycerophospholipids	PC aa C32:0	1.034	0.904	1.184	0.624188	1
glycerophospholipids	PC aa C32:1	1.017	0.895	1.156	0.796694	1
glycerophospholipids	PC aa C32:2	0.97	0.856	1.099	0.636013	1
glycerophospholipids	PC aa C32:3	0.98	0.831	1.155	0.808791	1
glycerophospholipids	PC aa C34:1	1.013	0.892	1.151	0.842256	1
glycerophospholipids	PC aa C34:2	0.996	0.854	1.163	0.960932	1
glycerophospholipids	PC aa C34:3	0.953	0.822	1.105	0.522872	1
glycerophospholipids	PC aa C34:4	1.011	0.895	1.143	0.854934	1
glycerophospholipids	PC aa C36:0	0.995	0.874	1.133	0.942441	1
glycerophospholipids	PC aa C36:1	0.957	0.849	1.079	0.475078	1
glycerophospholipids	PC aa C36:2	0.929	0.815	1.06	0.275043	1
glycerophospholipids	PC aa C36:3	0.964	0.843	1.102	0.59297	1
glycerophospholipids	PC aa C36:4	1.028	0.908	1.165	0.659894	1
glycerophospholipids	PC aa C36:5	1.116	0.989	1.259	0.0741683	0.897
glycerophospholipids	PC aa C36:6	1.073	0.949	1.213	0.258631	1
glycerophospholipids	PC aa C38:0	0.989	0.875	1.119	0.862864	1
glycerophospholipids	PC aa C38:3	1.027	0.91	1.159	0.661461	1
glycerophospholipids	PC aa C38:4	1.016	0.904	1.141	0.7907	1
glycerophospholipids	PC aa C38:5	1.047	0.925	1.185	0.471672	1
glycerophospholipids	PC aa C38:6	1.075	0.949	1.218	0.253977	1
glycerophospholipids	PC aa C40:2	0.984	0.875	1.108	0.794513	1
glycerophospholipids	PC aa C40:3	1.04	0.916	1.18	0.545875	1
glycerophospholipids	PC aa C40:4	0.984	0.873	1.108	0.787889	1
glycerophospholipids	PC aa C40:5	1.005	0.891	1.134	0.937852	1
glycerophospholipids	PC aa C40:6	1.046	0.929	1.178	0.459292	1
glycerophospholipids	PC aa C42:0	1.098	0.979	1.232	0.111275	1
glycerophospholipids	PC aa C42:1	1.012	0.901	1.136	0.843612	1
glycerophospholipids	PC aa C42:2	0.959	0.852	1.078	0.482645	1
glycerophospholipids	PC aa C42:4	1.006	0.906	1.117	0.90957	1
glycerophospholipids	PC aa C42:5	1.088	0.963	1.228	0.17657	0.946
glycerophospholipids	PC aa C42:6	1.056	0.936	1.192	0.375219	1
glycerophospholipids	PC ae C30:0	1.029	0.914	1.159	0.635875	1
glycerophospholipids	PC ae C30:2	1.089	0.967	1.227	0.159949	1
glycerophospholipids	PC ae C32:1	1.026	0.9	1.169	0.70227	1
glycerophospholipids	PC ae C32:2	1.036	0.91	1.181	0.591131	1
glycerophospholipids	PC ae C34:0	1.084	0.954	1.233	0.216795	0.999
glycerophospholipids	PC ae C34:1	0.997	0.877	1.134	0.964864	1
glycerophospholipids	PC ae C34:2	0.928	0.813	1.06	0.269856	1
glycerophospholipids	PC ae C34:3	0.907	0.802	1.024	0.115182	1
glycerophospholipids	PC ae C36:0	1.068	0.942	1.21	0.304956	1
glycerophospholipids	PC ae C36:1	1.029	0.905	1.172	0.659508	1
glycerophospholipids	PC ae C36:2	0.953	0.835	1.089	0.481307	1
glycerophospholipids	PC ae C36:3	0.92	0.81	1.044	0.196126	1
glycerophospholipids	PC ae C36:4	0.967	0.856	1.092	0.586046	1
glycerophospholipids	PC ae C36:5	0.97	0.863	1.09	0.603782	1
glycerophospholipids	PC ae C38:0	1.061	0.931	1.21	0.373031	1
glycerophospholipids	PC ae C38:2	0.963	0.855	1.085	0.537519	1
glycerophospholipids	PC ae C38:3	1.048	0.926	1.186	0.456439	1
glycerophospholipids	PC ae C38:4	1.018	0.902	1.15	0.771512	1
glycerophospholipids	PC ae C38:5	0.978	0.871	1.098	0.704254	1
glycerophospholipids	PC ae C38:6	1.012	0.898	1.14	0.845403	1
glycerophospholipids	PC ae C40:1	0.991	0.873	1.126	0.8902	1
glycerophospholipids	PC ae C40:2	1.108	0.988	1.242	0.0790551	0.836
glycerophospholipids	PC ae C40:3	1.046	0.93	1.176	0.452099	1
glycerophospholipids	PC ae C40:4	1.047	0.935	1.173	0.427927	1
glycerophospholipids	PC ae C40:5	1.035	0.92	1.164	0.566214	1
glycerophospholipids	PC ae C40:6	1.033	0.915	1.167	0.598678	1
glycerophospholipids	PC ae C42:1	1.038	0.927	1.163	0.516432	1
glycerophospholipids	PC ae C42:2	1.029	0.918	1.153	0.622173	1
glycerophospholipids	PC ae C42:3	1.085	0.964	1.222	0.174613	1
glycerophospholipids	PC ae C42:4	1.045	0.938	1.164	0.423399	1
glycerophospholipids	PC ae C42:5	1.076	0.968	1.195	0.173663	1
glycerophospholipids	PC ae C44:3	1.059	0.945	1.188	0.325129	1
glycerophospholipids	PC ae C44:4	1.07	0.958	1.195	0.231662	1
glycerophospholipids	PC ae C44:5	1.105	0.99	1.235	0.0753379	1
glycerophospholipids	PC ae C44:6	1.075	0.964	1.199	0.192335	1
glycerophospholipids	lysoPC a C16:0	0.982	0.838	1.15	0.818311	1
glycerophospholipids	lysoPC a C16:1	1.004	0.872	1.155	0.957745	1
glycerophospholipids	lysoPC a C17:0	0.998	0.868	1.148	0.979274	1
glycerophospholipids	lysoPC a C18:0	0.928	0.803	1.072	0.308954	1
glycerophospholipids	lysoPC a C18:1	0.943	0.828	1.074	0.379771	1
glycerophospholipids	lysoPC a C18:2	0.923	0.816	1.045	0.205106	1
glycerophospholipids	lysoPC a C20:3	1.018	0.909	1.141	0.754803	1
glycerophospholipids	lysoPC a C20:4	1.01	0.899	1.134	0.870678	1
sphingolipids	SM C16:0	1.024	0.919	1.141	0.665312	1
sphingolipids	SM C16:1	0.975	0.872	1.09	0.650987	1
sphingolipids	SM C18:0	1.18	1.05	1.326	0.00560635	0.375
sphingolipids	SM C18:1	1.094	0.975	1.227	0.127504	0.999
sphingolipids	SM C20:2	1.052	0.911	1.216	0.486867	1
sphingolipids	SM C24:0	0.989	0.878	1.114	0.857887	1
sphingolipids	SM C24:1	1.085	0.963	1.223	0.178813	1
sphingolipids	SM C26:0	1.038	0.93	1.159	0.50976	1
sphingolipids	SM C26:1	1.066	0.951	1.195	0.274562	1
sphingolipids	SM (OH) C14:1	1.018	0.903	1.146	0.775004	1
sphingolipids	SM (OH) C16:1	1.1	0.979	1.238	0.110092	0.996
sphingolipids	SM (OH) C22:1	1.059	0.942	1.189	0.337557	1
sphingolipids	SM (OH) C22:2	1.008	0.895	1.135	0.900826	1
sphingolipids	SM (OH) C24:1	1.028	0.905	1.168	0.66655	1
sugars	Hexose	0.931	0.804	1.078	0.340614	1
ratio	R_C2_C3_ON_C0	1.118	1.001	1.249	0.0474866	0.588
ratio	AAA	1.057	0.943	1.185	0.342131	0.974
ratio	R_ADMA_ARG	1.042	0.896	1.212	0.590677	0.989
ratio	BCAA	1.096	0.975	1.232	0.125837	0.738
ratio	R_C2_C0	1.107	0.991	1.236	0.0726657	0.701
ratio	R_CIT_ARG	1.043	0.9	1.209	0.576095	0.993
ratio	R_CIT_ORN	0.909	0.79	1.045	0.181037	0.478
ratio	R_CPTI	1.092	0.961	1.24	0.178114	0.574
ratio	ESSENTIAL_AA	1.085	0.965	1.221	0.172713	0.796
ratio	R_FISHER	1.062	0.954	1.182	0.273406	0.952
ratio	GLUCOGENIC_AA	0.938	0.828	1.062	0.309101	1
ratio	R_KYNURENINE_TRP	0.896	0.799	1.004	0.0596623	0.834
ratio	SFA_PC	1.045	0.925	1.18	0.479152	0.998
ratio	MUFA_PC	1.021	0.902	1.156	0.743193	1
ratio	R_MUFA_SFA	0.997	0.885	1.123	0.96126	1
ratio	TOTAL_AA	1.042	0.92	1.179	0.518737	0.993
ratio	NON_ESSENTIAL_AA	1.006	0.888	1.141	0.919309	1
ratio	R_ORN_ARG	1.068	0.913	1.249	0.412568	0.952
ratio	PUFA_PC	1.033	0.901	1.184	0.640438	1
ratio	R_PUFA_MUFA	1.008	0.904	1.125	0.880848	1
ratio	R_PUFA_SFA	0.983	0.879	1.101	0.771671	1
ratio	R_TYR_PHE	1.045	0.935	1.168	0.435725	1
ratio	TOTAL_PC	1.034	0.902	1.185	0.634717	1
ratio	TOTAL_SM_NON_OH	1.069	0.958	1.194	0.231498	0.998
ratio	TOTAL_SM_OH	1.077	0.957	1.211	0.217544	0.989
ratio	R_SM_OH_SM_NON_OH	0.995	0.884	1.121	0.937917	1
ratio	TOTAL_SM	1.073	0.96	1.199	0.215764	0.994
ratio	TOTAL_PC_SM	1.042	0.916	1.186	0.532038	1
ratio	TOTAL_AC	1.061	0.952	1.183	0.285131	0.993
ratio	R_AC_C0	1.139	1.017	1.275	0.0239269	0.311
ratio	TOTAL_LYSOPC	0.983	0.85	1.137	0.819049	1
ratio	R_LYSOPC_PC	0.946	0.809	1.106	0.485319	1
ratio	TOTAL_PC_AA	1.036	0.904	1.188	0.611545	1
ratio	TOTAL_PC_AE	1.003	0.886	1.136	0.956679	1

## Sheet: table 3c
Table 3c. Adjusted for waist circumference
Class	Metabolite or metabolite ratio	Odds ratio (for 1 SD)	Lower 95% CI	Upper 95% CI	P-value	Permutations p-value
acylcarnitines	C0	0.91	0.813	1.017	0.0973106	0.894
acylcarnitines	C10	1.094	0.969	1.235	0.14737	0.999
acylcarnitines	C14:1	1.012	0.895	1.144	0.854589	1
acylcarnitines	C14:2	1.034	0.925	1.156	0.559828	1
acylcarnitines	C16	1.095	0.943	1.271	0.23438	0.99
acylcarnitines	C18	0.963	0.842	1.102	0.586832	1
acylcarnitines	C18:1	1.061	0.904	1.245	0.466403	1
acylcarnitines	C18:2	1.04	0.879	1.23	0.65002	1
acylcarnitines	C2	1.037	0.924	1.163	0.538504	1
acylcarnitines	C3	1.015	0.907	1.135	0.795852	1
acylcarnitines	C4	0.979	0.881	1.088	0.688186	1
acylcarnitines	C5	1.066	0.943	1.205	0.3047	1
acylcarnitines	C6_C4_1_DC	1.025	0.915	1.148	0.671384	1
aminoacids	Alanine	1.1	0.966	1.252	0.149887	0.992
aminoacids	Arginine	0.926	0.759	1.129	0.44699	0.998
aminoacids	Asparagine	0.958	0.84	1.094	0.529586	1
aminoacids	Citrulline	0.897	0.803	1.003	0.056787	0.616
aminoacids	Glutamine	0.938	0.827	1.064	0.320515	0.999
aminoacids	Glutamate	1.195	0.978	1.461	0.0813462	0.976
aminoacids	Glycine	0.865	0.773	0.968	0.0116643	0.561
aminoacids	Histidine	1.03	0.905	1.172	0.656773	1
aminoacids	Isoleucine	1.121	0.989	1.27	0.0732865	0.99
aminoacids	Leucine	1.098	0.974	1.238	0.127155	0.992
aminoacids	Lysine	1.112	0.973	1.272	0.118239	0.998
aminoacids	Methionine	1.005	0.893	1.13	0.935831	1
aminoacids	Ornithine	1	0.848	1.179	0.995555	1
aminoacids	Phenylalanine	1.065	0.936	1.212	0.339565	1
aminoacids	Proline	1.057	0.941	1.188	0.351368	1
aminoacids	Serine	0.857	0.761	0.966	0.0114459	0.84
aminoacids	Threonine	1.004	0.897	1.124	0.944536	1
aminoacids	Tryptophane	1.06	0.946	1.187	0.314643	0.999
aminoacids	Tyrosine	1.06	0.942	1.193	0.333486	1
aminoacids	Valine	1.114	0.987	1.258	0.0804159	0.979
biogenic amines	ADMA	1	0.827	1.209	0.999925	1
biogenic amines	Creatinine	0.94	0.839	1.053	0.285537	1
biogenic amines	Kynurenine	0.99	0.881	1.114	0.870722	1
biogenic amines	Taurine	1.04	0.853	1.269	0.696289	1
biogenic amines	t4-OH-Pro	1.016	0.912	1.131	0.774444	1
glycerophospholipids	PC aa C28:1	1.031	0.91	1.168	0.635245	1
glycerophospholipids	PC aa C30:0	0.975	0.864	1.1	0.677149	1
glycerophospholipids	PC aa C32:0	1.015	0.883	1.165	0.838364	1
glycerophospholipids	PC aa C32:1	1.021	0.894	1.165	0.75995	1
glycerophospholipids	PC aa C32:2	0.933	0.82	1.062	0.296045	1
glycerophospholipids	PC aa C32:3	0.952	0.803	1.128	0.567126	1
glycerophospholipids	PC aa C34:1	1.002	0.88	1.141	0.974841	1
glycerophospholipids	PC aa C34:2	0.931	0.793	1.093	0.3804	1
glycerophospholipids	PC aa C34:3	0.912	0.783	1.061	0.231392	1
glycerophospholipids	PC aa C34:4	1.009	0.889	1.146	0.889831	1
glycerophospholipids	PC aa C36:0	0.989	0.864	1.131	0.867338	1
glycerophospholipids	PC aa C36:1	0.943	0.835	1.065	0.347834	0.999
glycerophospholipids	PC aa C36:2	0.872	0.761	1	0.0506668	0.954
glycerophospholipids	PC aa C36:3	0.973	0.847	1.119	0.703915	1
glycerophospholipids	PC aa C36:4	1.05	0.923	1.195	0.457107	1
glycerophospholipids	PC aa C36:5	1.116	0.983	1.267	0.0895657	0.983
glycerophospholipids	PC aa C36:6	1.057	0.93	1.201	0.398445	1
glycerophospholipids	PC aa C38:0	0.985	0.867	1.119	0.81534	1
glycerophospholipids	PC aa C38:3	1.085	0.958	1.23	0.197922	1
glycerophospholipids	PC aa C38:4	1.054	0.935	1.189	0.387457	1
glycerophospholipids	PC aa C38:5	1.037	0.91	1.181	0.585777	1
glycerophospholipids	PC aa C38:6	1.076	0.946	1.223	0.263328	1
glycerophospholipids	PC aa C40:2	0.927	0.818	1.049	0.229127	1
glycerophospholipids	PC aa C40:3	0.997	0.875	1.136	0.966089	1
glycerophospholipids	PC aa C40:4	1.01	0.894	1.14	0.87734	1
glycerophospholipids	PC aa C40:5	1.006	0.888	1.14	0.921381	1
glycerophospholipids	PC aa C40:6	1.061	0.938	1.2	0.346863	1
glycerophospholipids	PC aa C42:0	1.082	0.96	1.22	0.197388	1
glycerophospholipids	PC aa C42:1	0.976	0.867	1.1	0.69438	1
glycerophospholipids	PC aa C42:2	0.906	0.802	1.023	0.10994	0.887
glycerophospholipids	PC aa C42:4	0.988	0.887	1.1	0.826068	1
glycerophospholipids	PC aa C42:5	1.069	0.943	1.212	0.296799	0.999
glycerophospholipids	PC aa C42:6	1.03	0.908	1.169	0.644727	1
glycerophospholipids	PC ae C30:0	0.995	0.88	1.125	0.935447	1
glycerophospholipids	PC ae C30:2	1.069	0.946	1.209	0.283975	1
glycerophospholipids	PC ae C32:1	1.021	0.891	1.169	0.76893	1
glycerophospholipids	PC ae C32:2	1.004	0.876	1.152	0.949139	1
glycerophospholipids	PC ae C34:0	1.047	0.918	1.195	0.493569	1
glycerophospholipids	PC ae C34:1	0.976	0.855	1.114	0.715827	1
glycerophospholipids	PC ae C34:2	0.89	0.775	1.022	0.0978978	0.999
glycerophospholipids	PC ae C34:3	0.878	0.773	0.998	0.0465804	0.963
glycerophospholipids	PC ae C36:0	0.998	0.871	1.143	0.977383	1
glycerophospholipids	PC ae C36:1	0.999	0.876	1.14	0.989688	1
glycerophospholipids	PC ae C36:2	0.879	0.766	1.009	0.067463	0.992
glycerophospholipids	PC ae C36:3	0.901	0.789	1.028	0.12075	0.992
glycerophospholipids	PC ae C36:4	1.005	0.885	1.142	0.934977	1
glycerophospholipids	PC ae C36:5	0.997	0.882	1.126	0.955225	1
glycerophospholipids	PC ae C38:0	1.039	0.907	1.192	0.579161	1
glycerophospholipids	PC ae C38:2	0.903	0.799	1.02	0.101146	0.984
glycerophospholipids	PC ae C38:3	1.057	0.931	1.201	0.390686	1
glycerophospholipids	PC ae C38:4	1.033	0.909	1.175	0.614469	1
glycerophospholipids	PC ae C38:5	0.996	0.883	1.123	0.943837	1
glycerophospholipids	PC ae C38:6	1.029	0.909	1.165	0.652946	1
glycerophospholipids	PC ae C40:1	0.925	0.81	1.056	0.248359	0.999
glycerophospholipids	PC ae C40:2	1.085	0.962	1.224	0.181448	0.991
glycerophospholipids	PC ae C40:3	1.004	0.889	1.134	0.948391	1
glycerophospholipids	PC ae C40:4	1.023	0.908	1.153	0.706217	1
glycerophospholipids	PC ae C40:5	1.001	0.884	1.134	0.989473	1
glycerophospholipids	PC ae C40:6	1.01	0.89	1.148	0.873298	1
glycerophospholipids	PC ae C42:1	1.015	0.903	1.141	0.799214	1
glycerophospholipids	PC ae C42:2	0.976	0.866	1.099	0.682888	1
glycerophospholipids	PC ae C42:3	1.017	0.899	1.151	0.783675	1
glycerophospholipids	PC ae C42:4	1.018	0.91	1.139	0.755626	1
glycerophospholipids	PC ae C42:5	1.056	0.948	1.177	0.321813	1
glycerophospholipids	PC ae C44:3	1.021	0.908	1.148	0.725685	1
glycerophospholipids	PC ae C44:4	1.04	0.929	1.165	0.494654	1
glycerophospholipids	PC ae C44:5	1.094	0.976	1.225	0.122074	0.999
glycerophospholipids	PC ae C44:6	1.065	0.951	1.192	0.277574	1
glycerophospholipids	lysoPC a C16:0	0.951	0.808	1.121	0.550641	1
glycerophospholipids	lysoPC a C16:1	1	0.865	1.157	0.999973	1
glycerophospholipids	lysoPC a C17:0	0.951	0.824	1.096	0.485014	1
glycerophospholipids	lysoPC a C18:0	0.893	0.769	1.036	0.134278	0.995
glycerophospholipids	lysoPC a C18:1	0.9	0.789	1.027	0.119029	0.996
glycerophospholipids	lysoPC a C18:2	0.848	0.747	0.964	0.0113627	0.692
glycerophospholipids	lysoPC a C20:3	1.055	0.937	1.189	0.374149	1
glycerophospholipids	lysoPC a C20:4	1.016	0.9	1.146	0.799138	1
sphingolipids	SM C16:0	1.015	0.907	1.135	0.799289	1
sphingolipids	SM C16:1	0.988	0.881	1.108	0.838211	1
sphingolipids	SM C18:0	1.203	1.066	1.357	0.00279762	0.461
sphingolipids	SM C18:1	1.12	0.995	1.261	0.0600077	0.995
sphingolipids	SM C20:2	1.071	0.924	1.241	0.363587	1
sphingolipids	SM C24:0	0.991	0.877	1.12	0.884155	1
sphingolipids	SM C24:1	1.084	0.958	1.226	0.200596	1
sphingolipids	SM C26:0	1.045	0.933	1.172	0.446244	1
sphingolipids	SM C26:1	1.075	0.953	1.212	0.241421	1
sphingolipids	SM (OH) C14:1	1.003	0.886	1.136	0.959063	1
sphingolipids	SM (OH) C16:1	1.089	0.963	1.232	0.173341	1
sphingolipids	SM (OH) C22:1	1.054	0.935	1.189	0.38828	1
sphingolipids	SM (OH) C22:2	0.995	0.879	1.127	0.941076	1
sphingolipids	SM (OH) C24:1	1.038	0.909	1.185	0.583568	1
sugars	Hexose	0.934	0.771	1.132	0.488148	1
ratio	R_C2_C3_ON_C0	1.111	0.994	1.242	0.0649221	0.63
ratio	AAA	1.079	0.957	1.217	0.212889	0.963
ratio	R_ADMA_ARG	1.025	0.863	1.217	0.781252	0.999
ratio	BCAA	1.116	0.988	1.26	0.0769883	0.808
ratio	R_C2_C0	1.1	0.984	1.23	0.0931746	0.762
ratio	R_CIT_ARG	0.977	0.831	1.149	0.780602	1
ratio	R_CIT_ORN	0.88	0.766	1.012	0.0740953	0.409
ratio	R_CPTI	1.164	0.974	1.392	0.0947164	0.54
ratio	ESSENTIAL_AA	1.102	0.974	1.247	0.123133	0.872
ratio	R_FISHER	1.072	0.96	1.196	0.217093	0.973
ratio	GLUCOGENIC_AA	0.926	0.812	1.056	0.252341	0.999
ratio	R_KYNURENINE_TRP	0.908	0.806	1.022	0.108301	0.809
ratio	SFA_PC	1.018	0.896	1.157	0.781226	1
ratio	MUFA_PC	1.007	0.888	1.143	0.9101	1
ratio	R_MUFA_SFA	1.005	0.889	1.137	0.931779	1
ratio	TOTAL_AA	1.025	0.899	1.169	0.70745	1
ratio	NON_ESSENTIAL_AA	0.972	0.851	1.11	0.678438	1
ratio	R_ORN_ARG	1.05	0.876	1.259	0.594337	0.988
ratio	PUFA_PC	1.017	0.883	1.17	0.819616	1
ratio	R_PUFA_MUFA	1.009	0.902	1.128	0.878655	1
ratio	R_PUFA_SFA	1	0.891	1.123	0.998017	1
ratio	R_TYR_PHE	1.032	0.921	1.157	0.58527	1
ratio	TOTAL_PC	1.016	0.883	1.169	0.827215	1
ratio	TOTAL_SM_NON_OH	1.068	0.953	1.197	0.258684	1
ratio	TOTAL_SM_OH	1.069	0.946	1.207	0.283209	0.998
ratio	R_SM_OH_SM_NON_OH	0.98	0.868	1.106	0.741013	1
ratio	TOTAL_SM	1.07	0.954	1.201	0.248195	1
ratio	TOTAL_PC_SM	1.026	0.898	1.172	0.704504	1
ratio	TOTAL_AC	1.058	0.946	1.182	0.323903	0.999
ratio	R_AC_C0	1.125	0.998	1.268	0.0536111	0.54
ratio	TOTAL_LYSOPC	0.935	0.801	1.091	0.391041	1
ratio	R_LYSOPC_PC	0.915	0.775	1.08	0.295079	1
ratio	TOTAL_PC_AA	1.018	0.885	1.171	0.803313	1
ratio	TOTAL_PC_AE	0.993	0.872	1.131	0.919633	1

## Sheet: table 3d
Table 3d. Adjusted for BMI and C-peptide
Class	Metabolite or metabolite ratio	Odds ratio (for 1 SD)	Lower 95% CI	Upper 95% CI	P-value	Permutations p-value
acylcarnitines	C0	0.899	0.805	1.004	0.0585284	0.588
acylcarnitines	C10	1.076	0.954	1.214	0.231626	1
acylcarnitines	C14:1	0.992	0.875	1.124	0.89799	1
acylcarnitines	C14:2	1.038	0.927	1.163	0.519067	1
acylcarnitines	C16	1.084	0.942	1.247	0.257999	0.989
acylcarnitines	C18	0.962	0.841	1.1	0.567252	1
acylcarnitines	C18:1	1.041	0.889	1.218	0.618573	1
acylcarnitines	C18:2	1.068	0.903	1.262	0.442456	1
acylcarnitines	C2	1.025	0.914	1.149	0.675035	1
acylcarnitines	C3	0.997	0.891	1.116	0.956852	1
acylcarnitines	C4	0.966	0.87	1.072	0.517147	1
acylcarnitines	C5	1.073	0.956	1.204	0.230177	1
acylcarnitines	C6_C4_1_DC	1.011	0.903	1.133	0.846171	1
aminoacids	Alanine	1.058	0.927	1.207	0.403151	1
aminoacids	Arginine	0.933	0.768	1.133	0.482164	0.993
aminoacids	Asparagine	1.006	0.881	1.149	0.924847	1
aminoacids	Citrulline	0.925	0.828	1.033	0.165798	0.803
aminoacids	Glutamine	0.994	0.884	1.118	0.92423	1
aminoacids	Glutamate	1.109	0.909	1.354	0.308843	0.999
aminoacids	Glycine	0.891	0.796	0.997	0.0451043	0.904
aminoacids	Histidine	1.056	0.928	1.201	0.411411	1
aminoacids	Isoleucine	1.099	0.968	1.248	0.146518	1
aminoacids	Leucine	1.077	0.953	1.217	0.231832	1
aminoacids	Lysine	1.095	0.961	1.247	0.174357	1
aminoacids	Methionine	1.008	0.899	1.13	0.896489	1
aminoacids	Ornithine	1.002	0.85	1.182	0.976877	1
aminoacids	Phenylalanine	1.033	0.909	1.174	0.620698	1
aminoacids	Proline	1.054	0.934	1.188	0.395681	1
aminoacids	Serine	0.895	0.796	1.007	0.0649669	1
aminoacids	Threonine	1.021	0.913	1.142	0.719883	1
aminoacids	Tryptophane	1.027	0.917	1.149	0.646543	1
aminoacids	Tyrosine	1.037	0.921	1.167	0.550529	1
aminoacids	Valine	1.077	0.952	1.219	0.238257	1
biogenic amines	ADMA	0.976	0.803	1.185	0.804669	1
biogenic amines	Creatinine	0.962	0.858	1.078	0.503999	1
biogenic amines	Kynurenine	0.933	0.829	1.051	0.252686	1
biogenic amines	Taurine	1.043	0.861	1.264	0.666361	1
biogenic amines	t4-OH-Pro	0.968	0.868	1.079	0.554205	1
glycerophospholipids	PC aa C28:1	1.038	0.916	1.175	0.558174	1
glycerophospholipids	PC aa C30:0	0.987	0.875	1.115	0.838032	1
glycerophospholipids	PC aa C32:0	1.031	0.897	1.184	0.668331	1
glycerophospholipids	PC aa C32:1	0.98	0.858	1.119	0.763845	1
glycerophospholipids	PC aa C32:2	0.944	0.83	1.074	0.383622	1
glycerophospholipids	PC aa C32:3	0.958	0.807	1.136	0.619198	1
glycerophospholipids	PC aa C34:1	0.981	0.86	1.119	0.774673	1
glycerophospholipids	PC aa C34:2	0.981	0.837	1.15	0.815566	1
glycerophospholipids	PC aa C34:3	0.921	0.791	1.074	0.294099	1
glycerophospholipids	PC aa C34:4	1	0.881	1.134	0.995103	1
glycerophospholipids	PC aa C36:0	1.011	0.884	1.156	0.874416	1
glycerophospholipids	PC aa C36:1	0.932	0.823	1.055	0.26579	1
glycerophospholipids	PC aa C36:2	0.915	0.8	1.047	0.197747	1
glycerophospholipids	PC aa C36:3	0.956	0.833	1.096	0.516521	1
glycerophospholipids	PC aa C36:4	1.037	0.913	1.178	0.577802	1
glycerophospholipids	PC aa C36:5	1.109	0.98	1.254	0.100842	0.977
glycerophospholipids	PC aa C36:6	1.071	0.945	1.214	0.284062	1
glycerophospholipids	PC aa C38:0	1.013	0.891	1.151	0.847614	1
glycerophospholipids	PC aa C38:3	1.033	0.912	1.17	0.61179	1
glycerophospholipids	PC aa C38:4	1.029	0.913	1.159	0.638037	1
glycerophospholipids	PC aa C38:5	1.049	0.924	1.192	0.460041	1
glycerophospholipids	PC aa C38:6	1.1	0.968	1.25	0.145461	1
glycerophospholipids	PC aa C40:2	0.993	0.878	1.122	0.908207	1
glycerophospholipids	PC aa C40:3	1.054	0.924	1.202	0.437715	1
glycerophospholipids	PC aa C40:4	0.996	0.882	1.125	0.947489	1
glycerophospholipids	PC aa C40:5	1.014	0.896	1.148	0.820731	1
glycerophospholipids	PC aa C40:6	1.071	0.947	1.211	0.272391	1
glycerophospholipids	PC aa C42:0	1.132	1.004	1.277	0.0429299	0.993
glycerophospholipids	PC aa C42:1	1.047	0.928	1.181	0.454339	1
glycerophospholipids	PC aa C42:2	0.968	0.857	1.093	0.600061	1
glycerophospholipids	PC aa C42:4	1.009	0.906	1.124	0.868831	1
glycerophospholipids	PC aa C42:5	1.093	0.963	1.239	0.16779	0.992
glycerophospholipids	PC aa C42:6	1.073	0.947	1.215	0.267964	1
glycerophospholipids	PC ae C30:0	1.036	0.917	1.171	0.568473	1
glycerophospholipids	PC ae C30:2	1.096	0.97	1.238	0.143403	1
glycerophospholipids	PC ae C32:1	1.036	0.904	1.187	0.60934	1
glycerophospholipids	PC ae C32:2	1.043	0.909	1.196	0.548759	1
glycerophospholipids	PC ae C34:0	1.102	0.965	1.258	0.150638	0.995
glycerophospholipids	PC ae C34:1	0.981	0.859	1.121	0.780635	1
glycerophospholipids	PC ae C34:2	0.931	0.813	1.067	0.305427	1
glycerophospholipids	PC ae C34:3	0.905	0.797	1.028	0.124627	1
glycerophospholipids	PC ae C36:0	1.07	0.939	1.218	0.309717	1
glycerophospholipids	PC ae C36:1	1.021	0.893	1.167	0.764314	1
glycerophospholipids	PC ae C36:2	0.955	0.832	1.095	0.506214	1
glycerophospholipids	PC ae C36:3	0.922	0.809	1.051	0.222939	1
glycerophospholipids	PC ae C36:4	0.983	0.867	1.114	0.784109	1
glycerophospholipids	PC ae C36:5	0.976	0.865	1.102	0.700192	1
glycerophospholipids	PC ae C38:0	1.069	0.934	1.223	0.335485	1
glycerophospholipids	PC ae C38:2	0.966	0.854	1.093	0.583078	1
glycerophospholipids	PC ae C38:3	1.061	0.934	1.205	0.364877	1
glycerophospholipids	PC ae C38:4	1.041	0.918	1.181	0.529419	1
glycerophospholipids	PC ae C38:5	0.993	0.881	1.12	0.908195	1
glycerophospholipids	PC ae C38:6	1.03	0.91	1.166	0.636611	1
glycerophospholipids	PC ae C40:1	1.021	0.893	1.166	0.764767	1
glycerophospholipids	PC ae C40:2	1.111	0.987	1.25	0.0814	0.893
glycerophospholipids	PC ae C40:3	1.054	0.933	1.191	0.399984	1
glycerophospholipids	PC ae C40:4	1.072	0.952	1.207	0.252277	1
glycerophospholipids	PC ae C40:5	1.059	0.936	1.199	0.36408	1
glycerophospholipids	PC ae C40:6	1.067	0.939	1.213	0.320085	1
glycerophospholipids	PC ae C42:1	1.048	0.932	1.178	0.435864	1
glycerophospholipids	PC ae C42:2	1.048	0.93	1.181	0.43937	1
glycerophospholipids	PC ae C42:3	1.098	0.97	1.243	0.140299	1
glycerophospholipids	PC ae C42:4	1.054	0.941	1.179	0.364767	1
glycerophospholipids	PC ae C42:5	1.09	0.977	1.216	0.124013	0.999
glycerophospholipids	PC ae C44:3	1.084	0.961	1.223	0.190961	1
glycerophospholipids	PC ae C44:4	1.066	0.952	1.195	0.268156	1
glycerophospholipids	PC ae C44:5	1.115	0.994	1.249	0.0624912	1
glycerophospholipids	PC ae C44:6	1.101	0.983	1.234	0.0977213	1
glycerophospholipids	lysoPC a C16:0	0.995	0.845	1.173	0.956152	1
glycerophospholipids	lysoPC a C16:1	0.985	0.852	1.139	0.840463	1
glycerophospholipids	lysoPC a C17:0	1.032	0.892	1.194	0.673223	1
glycerophospholipids	lysoPC a C18:0	0.947	0.816	1.1	0.475287	1
glycerophospholipids	lysoPC a C18:1	0.932	0.814	1.066	0.303799	1
glycerophospholipids	lysoPC a C18:2	0.916	0.807	1.04	0.175298	0.996
glycerophospholipids	lysoPC a C20:3	1.026	0.913	1.153	0.663701	1
glycerophospholipids	lysoPC a C20:4	1.022	0.906	1.151	0.726433	1
sphingolipids	SM C16:0	1.03	0.921	1.152	0.602495	1
sphingolipids	SM C16:1	0.971	0.864	1.091	0.61931	1
sphingolipids	SM C18:0	1.187	1.052	1.339	0.00540536	0.362
sphingolipids	SM C18:1	1.106	0.982	1.247	0.0967018	0.997
sphingolipids	SM C20:2	1.041	0.897	1.208	0.59329	1
sphingolipids	SM C24:0	0.981	0.868	1.109	0.760747	1
sphingolipids	SM C24:1	1.084	0.959	1.225	0.197995	1
sphingolipids	SM C26:0	1.032	0.922	1.156	0.582448	1
sphingolipids	SM C26:1	1.074	0.956	1.208	0.230375	1
sphingolipids	SM (OH) C14:1	1.024	0.904	1.159	0.712585	1
sphingolipids	SM (OH) C16:1	1.121	0.992	1.266	0.0677297	0.956
sphingolipids	SM (OH) C22:1	1.056	0.938	1.19	0.36794	1
sphingolipids	SM (OH) C22:2	1.022	0.902	1.157	0.734431	1
sphingolipids	SM (OH) C24:1	1.029	0.904	1.172	0.664517	1
sugars	Hexose	0.839	0.708	0.993	0.0410908	0.916
ratio	R_C2_C3_ON_C0	1.12	1	1.255	0.0503178	0.474
ratio	AAA	1.04	0.924	1.172	0.515009	0.999
ratio	R_ADMA_ARG	1.035	0.881	1.217	0.674764	0.999
ratio	BCAA	1.085	0.959	1.227	0.196706	0.946
ratio	R_C2_C0	1.109	0.989	1.242	0.07573	0.586
ratio	R_CIT_ARG	1.048	0.894	1.228	0.565608	0.994
ratio	R_CIT_ORN	0.904	0.784	1.043	0.167589	0.487
ratio	R_CPTI	1.116	0.974	1.279	0.113786	0.422
ratio	ESSENTIAL_AA	1.072	0.948	1.212	0.267821	0.967
ratio	R_FISHER	1.064	0.953	1.187	0.270057	0.98
ratio	GLUCOGENIC_AA	0.932	0.821	1.058	0.277015	0.999
ratio	R_KYNURENINE_TRP	0.887	0.79	0.997	0.0442561	0.752
ratio	SFA_PC	1.052	0.929	1.192	0.422464	0.999
ratio	MUFA_PC	0.991	0.872	1.127	0.894944	1
ratio	R_MUFA_SFA	0.961	0.85	1.086	0.525008	1
ratio	TOTAL_AA	1.023	0.9	1.164	0.724871	1
ratio	NON_ESSENTIAL_AA	0.989	0.868	1.126	0.868673	1
ratio	R_ORN_ARG	1.065	0.899	1.262	0.463945	0.967
ratio	PUFA_PC	1.033	0.898	1.189	0.646505	1
ratio	R_PUFA_MUFA	1.049	0.937	1.174	0.410457	1
ratio	R_PUFA_SFA	0.978	0.871	1.099	0.710861	0.999
ratio	R_TYR_PHE	1.025	0.915	1.149	0.668595	1
ratio	TOTAL_PC	1.026	0.891	1.181	0.720991	1
ratio	TOTAL_SM_NON_OH	1.073	0.958	1.202	0.222583	0.999
ratio	TOTAL_SM_OH	1.083	0.96	1.222	0.192791	0.986
ratio	R_SM_OH_SM_NON_OH	1.004	0.89	1.133	0.944515	1
ratio	TOTAL_SM	1.077	0.96	1.208	0.203734	0.999
ratio	TOTAL_PC_SM	1.036	0.907	1.184	0.60047	1
ratio	TOTAL_AC	1.061	0.949	1.186	0.29653	0.999
ratio	R_AC_C0	1.142	1.018	1.282	0.0236743	0.23
ratio	TOTAL_LYSOPC	0.999	0.858	1.162	0.988536	1
ratio	R_LYSOPC_PC	0.975	0.828	1.147	0.758763	1
ratio	TOTAL_PC_AA	1.025	0.891	1.18	0.727055	1
ratio	TOTAL_PC_AE	1.02	0.896	1.162	0.761	1

## Sheet: Table 3e
Table 3e. Adjusted for BMI - BMI less than 25
Class	LABEL	Odds ratio (for 1 SD)	Lower 95% CI	Upper 95% CI	P-value	Permutations p-value
acylcarnitines	C0	0.935	0.831	1.053	0.270142	0.997
acylcarnitines	C10	1.055	0.93	1.195	0.406265	1
acylcarnitines	C14:1	0.988	0.872	1.119	0.846751	1
acylcarnitines	C14:2	1.036	0.917	1.171	0.568279	1
acylcarnitines	C16	1.067	0.919	1.239	0.394669	1
acylcarnitines	C18	1.023	0.884	1.184	0.760899	1
acylcarnitines	C18:1	1.039	0.879	1.227	0.656084	1
acylcarnitines	C18:2	1.064	0.881	1.285	0.521134	1
acylcarnitines	C2	1.041	0.919	1.178	0.526619	1
acylcarnitines	C3	1.003	0.893	1.126	0.961459	1
acylcarnitines	C4	0.968	0.861	1.089	0.590789	1
acylcarnitines	C5	1.033	0.92	1.16	0.579906	1
acylcarnitines	C6_C4_1_DC	1.042	0.923	1.176	0.505045	1
aminoacids	Alanine	1.12	0.976	1.284	0.107062	1
aminoacids	Arginine	1.005	0.821	1.231	0.959756	1
aminoacids	Asparagine	1.078	0.944	1.23	0.265449	1
aminoacids	Citrulline	1.017	0.897	1.154	0.789207	1
aminoacids	Glutamine	1.02	0.901	1.154	0.75395	1
aminoacids	Glutamate	1.105	0.885	1.379	0.379576	1
aminoacids	Glycine	1.022	0.901	1.159	0.73358	1
aminoacids	Histidine	1.074	0.944	1.223	0.278583	1
aminoacids	Isoleucine	1.044	0.93	1.172	0.463877	1
aminoacids	Leucine	1.052	0.936	1.182	0.398992	1
aminoacids	Lysine	1.082	0.956	1.225	0.212761	1
aminoacids	Methionine	1.039	0.927	1.165	0.507786	1
aminoacids	Ornithine	1.107	0.938	1.308	0.228902	1
aminoacids	Phenylalanine	1.014	0.896	1.148	0.824233	1
aminoacids	Proline	1.076	0.952	1.216	0.240831	1
aminoacids	Serine	0.99	0.874	1.122	0.878162	1
aminoacids	Threonine	1.053	0.936	1.185	0.390204	1
aminoacids	Tryptophane	1.029	0.915	1.157	0.635394	1
aminoacids	Tyrosine	1.022	0.907	1.151	0.718989	1
aminoacids	Valine	1.043	0.928	1.172	0.480593	1
biogenic amines	ADMA	1.007	0.892	1.136	0.914577	1
biogenic amines	Creatinine	0.993	0.879	1.121	0.905686	1
biogenic amines	Kynurenine	1.014	0.896	1.147	0.830133	1
biogenic amines	Taurine	1.144	0.919	1.424	0.228743	1
biogenic amines	t4-OH-Pro	0.971	0.863	1.091	0.617247	1
glycerophospholipids	PC aa C28:1	1.111	0.969	1.273	0.130758	0.946
glycerophospholipids	PC aa C30:0	1.064	0.935	1.212	0.345214	1
glycerophospholipids	PC aa C32:0	1.04	0.921	1.175	0.525841	1
glycerophospholipids	PC aa C32:1	1.042	0.913	1.189	0.540763	1
glycerophospholipids	PC aa C32:2	1.051	0.924	1.195	0.44761	1
glycerophospholipids	PC aa C32:3	1.024	0.892	1.175	0.74099	1
glycerophospholipids	PC aa C34:1	1.053	0.932	1.191	0.406333	1
glycerophospholipids	PC aa C34:2	1.042	0.923	1.176	0.50853	1
glycerophospholipids	PC aa C34:3	1.023	0.892	1.174	0.741317	1
glycerophospholipids	PC aa C34:4	1.049	0.927	1.185	0.4494	1
glycerophospholipids	PC aa C36:0	0.985	0.865	1.121	0.818325	1
glycerophospholipids	PC aa C36:1	1.004	0.891	1.132	0.945005	1
glycerophospholipids	PC aa C36:2	1	0.886	1.128	0.996017	1
glycerophospholipids	PC aa C36:3	1.003	0.885	1.135	0.968043	1
glycerophospholipids	PC aa C36:4	1.042	0.923	1.175	0.507612	1
glycerophospholipids	PC aa C36:5	1.095	0.96	1.248	0.176304	1
glycerophospholipids	PC aa C36:6	1.085	0.951	1.238	0.225899	1
glycerophospholipids	PC aa C38:0	1.015	0.893	1.154	0.821152	1
glycerophospholipids	PC aa C38:3	1.016	0.896	1.151	0.8101	1
glycerophospholipids	PC aa C38:4	1.02	0.903	1.151	0.754836	1
glycerophospholipids	PC aa C38:5	1.076	0.95	1.218	0.250107	1
glycerophospholipids	PC aa C38:6	1.052	0.924	1.198	0.444965	1
glycerophospholipids	PC aa C40:2	1.061	0.933	1.208	0.364315	1
glycerophospholipids	PC aa C40:3	1.137	0.997	1.297	0.0546817	0.999
glycerophospholipids	PC aa C40:4	1.005	0.887	1.138	0.942839	1
glycerophospholipids	PC aa C40:5	1.043	0.917	1.185	0.524306	1
glycerophospholipids	PC aa C40:6	1.024	0.899	1.166	0.720049	1
glycerophospholipids	PC aa C42:0	1.055	0.929	1.199	0.408629	1
glycerophospholipids	PC aa C42:1	1.01	0.888	1.15	0.878412	1
glycerophospholipids	PC aa C42:2	0.997	0.876	1.136	0.969504	1
glycerophospholipids	PC aa C42:4	1.012	0.9	1.139	0.837698	1
glycerophospholipids	PC aa C42:5	1.139	0.997	1.302	0.0563112	0.978
glycerophospholipids	PC aa C42:6	1.088	0.952	1.242	0.215688	1
glycerophospholipids	PC ae C30:0	1.078	0.949	1.224	0.249778	0.996
glycerophospholipids	PC ae C30:2	1.063	0.941	1.202	0.324949	1
glycerophospholipids	PC ae C32:1	1.016	0.902	1.145	0.79202	1
glycerophospholipids	PC ae C32:2	1.012	0.897	1.141	0.848912	1
glycerophospholipids	PC ae C34:0	1.069	0.94	1.217	0.308946	1
glycerophospholipids	PC ae C34:1	1.032	0.913	1.166	0.61563	1
glycerophospholipids	PC ae C34:2	0.991	0.879	1.116	0.875365	1
glycerophospholipids	PC ae C34:3	0.988	0.877	1.113	0.840179	1
glycerophospholipids	PC ae C36:0	1.068	0.942	1.21	0.30545	1
glycerophospholipids	PC ae C36:1	1.068	0.941	1.212	0.310752	1
glycerophospholipids	PC ae C36:2	1.019	0.901	1.152	0.767338	1
glycerophospholipids	PC ae C36:3	0.97	0.862	1.091	0.607172	1
glycerophospholipids	PC ae C36:4	0.981	0.867	1.109	0.757112	1
glycerophospholipids	PC ae C36:5	0.991	0.88	1.116	0.881272	1
glycerophospholipids	PC ae C38:0	1.06	0.928	1.211	0.391608	1
glycerophospholipids	PC ae C38:2	1.029	0.912	1.162	0.641603	1
glycerophospholipids	PC ae C38:3	1.032	0.911	1.168	0.623609	1
glycerophospholipids	PC ae C38:4	0.999	0.884	1.129	0.985051	1
glycerophospholipids	PC ae C38:5	1.003	0.89	1.13	0.96721	1
glycerophospholipids	PC ae C38:6	1.019	0.902	1.151	0.762338	1
glycerophospholipids	PC ae C40:1	1.01	0.896	1.138	0.874571	1
glycerophospholipids	PC ae C40:2	1.088	0.958	1.236	0.194897	1
glycerophospholipids	PC ae C40:3	1.068	0.946	1.206	0.28678	1
glycerophospholipids	PC ae C40:4	1.028	0.913	1.157	0.648306	1
glycerophospholipids	PC ae C40:5	1.028	0.916	1.154	0.640962	1
glycerophospholipids	PC ae C40:6	1.045	0.919	1.187	0.502619	1
glycerophospholipids	PC ae C42:1	1.027	0.914	1.154	0.654644	1
glycerophospholipids	PC ae C42:2	1.049	0.928	1.186	0.442836	1
glycerophospholipids	PC ae C42:3	1.066	0.943	1.205	0.307801	1
glycerophospholipids	PC ae C42:4	1.018	0.904	1.146	0.767812	1
glycerophospholipids	PC ae C42:5	1.033	0.919	1.161	0.589111	1
glycerophospholipids	PC ae C44:3	1.054	0.934	1.188	0.394786	1
glycerophospholipids	PC ae C44:4	1.03	0.912	1.163	0.632856	1
glycerophospholipids	PC ae C44:5	1.034	0.915	1.169	0.591688	1
glycerophospholipids	PC ae C44:6	1.04	0.921	1.175	0.525953	1
glycerophospholipids	lysoPC a C16:0	1.032	0.872	1.222	0.713904	1
glycerophospholipids	lysoPC a C16:1	1.003	0.863	1.167	0.964221	1
glycerophospholipids	lysoPC a C17:0	1.041	0.897	1.209	0.594565	1
glycerophospholipids	lysoPC a C18:0	0.985	0.841	1.154	0.850179	1
glycerophospholipids	lysoPC a C18:1	1.004	0.876	1.15	0.956964	1
glycerophospholipids	lysoPC a C18:2	0.973	0.863	1.098	0.660889	1
glycerophospholipids	lysoPC a C20:3	0.996	0.878	1.13	0.947044	1
glycerophospholipids	lysoPC a C20:4	0.989	0.874	1.12	0.865408	1
sphingolipids	SM C16:0	1.056	0.936	1.19	0.375317	1
sphingolipids	SM C16:1	1.02	0.9	1.156	0.753782	1
sphingolipids	SM C18:0	1.076	0.949	1.219	0.253026	0.989
sphingolipids	SM C18:1	1.056	0.934	1.195	0.382573	1
sphingolipids	SM C20:2	1.06	0.91	1.235	0.452803	1
sphingolipids	SM C24:0	1.027	0.909	1.161	0.668486	1
sphingolipids	SM C24:1	1.086	0.961	1.228	0.185703	0.99
sphingolipids	SM C26:0	1.04	0.916	1.181	0.544409	1
sphingolipids	SM C26:1	1.046	0.925	1.184	0.470134	1
sphingolipids	SM (OH) C14:1	1.035	0.911	1.176	0.594573	1
sphingolipids	SM (OH) C16:1	1.077	0.948	1.224	0.256469	0.997
sphingolipids	SM (OH) C22:1	1.103	0.973	1.251	0.12567	0.861
sphingolipids	SM (OH) C22:2	1.098	0.968	1.245	0.146698	0.963
sphingolipids	SM (OH) C24:1	1.038	0.917	1.176	0.553926	1
sugars	Hexose	0.974	0.817	1.161	0.766555	1
ratio	R_C2_C3_ON_C0	1.091	0.977	1.219	0.123051	0.607
ratio	AAA	1.02	0.908	1.146	0.737556	1
ratio	R_ADMA_ARG	0.902	0.745	1.091	0.286194	0.947
ratio	BCAA	1.05	0.939	1.175	0.39271	0.996
ratio	R_C2_C0	1.086	0.971	1.214	0.148234	0.729
ratio	R_CIT_ARG	0.954	0.803	1.135	0.597255	0.996
ratio	R_CIT_ORN	0.942	0.807	1.1	0.453132	1
ratio	R_CPTI	1.062	0.944	1.194	0.317754	0.997
ratio	ESSENTIAL_AA	1.056	0.943	1.184	0.345926	0.993
ratio	R_FISHER	1.04	0.927	1.168	0.503816	1
ratio	GLUCOGENIC_AA	1.071	0.935	1.228	0.322061	1
ratio	R_KYNURENINE_TRP	0.967	0.851	1.098	0.602399	1
ratio	SFA_PC	1.052	0.933	1.187	0.408064	0.998
ratio	MUFA_PC	1.041	0.924	1.173	0.50819	1
ratio	R_MUFA_SFA	1.02	0.893	1.165	0.774668	1
ratio	TOTAL_AA	1.078	0.952	1.222	0.236372	0.997
ratio	NON_ESSENTIAL_AA	1.083	0.949	1.235	0.235923	1
ratio	R_ORN_ARG	0.969	0.808	1.162	0.734259	1
ratio	PUFA_PC	1.043	0.927	1.172	0.486263	1
ratio	R_PUFA_MUFA	0.983	0.869	1.112	0.783895	1
ratio	R_PUFA_SFA	0.981	0.865	1.113	0.767244	1
ratio	R_TYR_PHE	1.022	0.904	1.155	0.730045	1
ratio	TOTAL_PC	1.045	0.929	1.175	0.467497	1
ratio	TOTAL_SM_NON_OH	1.078	0.957	1.214	0.218303	0.888
ratio	TOTAL_SM_OH	1.116	0.988	1.26	0.0769299	0.343
ratio	R_SM_OH_SM_NON_OH	1.058	0.935	1.196	0.370742	0.973
ratio	TOTAL_SM	1.087	0.965	1.226	0.170894	0.761
ratio	TOTAL_PC_SM	1.054	0.937	1.186	0.381187	0.997
ratio	TOTAL_AC	1.061	0.942	1.196	0.327516	0.981
ratio	R_AC_C0	1.091	0.991	1.201	0.0743391	0.437
ratio	TOTAL_LYSOPC	1.011	0.866	1.179	0.892345	1
ratio	R_LYSOPC_PC	0.964	0.821	1.132	0.6554	1
ratio	TOTAL_PC_AA	1.046	0.93	1.177	0.449429	1
ratio	TOTAL_PC_AE	1.02	0.907	1.146	0.741544	1

## Sheet: Table 3f
Table 3f. Adjusted for BMI - BMI more than 25
Class	LABEL	Odds ratio (for 1 SD)	Lower 95% CI	Upper 95% CI	P-value	Permutations p-value
acylcarnitines	C0	0.989	0.903	1.084	0.813791	1
acylcarnitines	C10	1.015	0.927	1.112	0.749292	1
acylcarnitines	C14:1	1.018	0.929	1.116	0.702993	1
acylcarnitines	C14:2	1.011	0.923	1.107	0.814984	1
acylcarnitines	C16	1.009	0.901	1.129	0.879897	0.967
acylcarnitines	C18	0.957	0.857	1.068	0.43024	1
acylcarnitines	C18:1	1.007	0.892	1.137	0.911161	1
acylcarnitines	C18:2	1.03	0.904	1.173	0.659302	1
acylcarnitines	C2	1.005	0.919	1.099	0.909207	1
acylcarnitines	C3	1.018	0.928	1.116	0.708187	1
acylcarnitines	C4	1.009	0.924	1.101	0.845564	1
acylcarnitines	C5	1.034	0.945	1.131	0.465638	1
acylcarnitines	C6_C4_1_DC	1.016	0.928	1.112	0.729169	1
aminoacids	Alanine	1.009	0.914	1.114	0.857356	1
aminoacids	Arginine	0.964	0.833	1.115	0.621095	0.868
aminoacids	Asparagine	0.965	0.87	1.07	0.500337	1
aminoacids	Citrulline	0.939	0.856	1.031	0.188778	0.791
aminoacids	Glutamine	1.004	0.918	1.098	0.929578	1
aminoacids	Glutamate	1.037	0.901	1.194	0.609476	0.72
aminoacids	Glycine	0.925	0.848	1.01	0.0830598	0.792
aminoacids	Histidine	1.016	0.921	1.122	0.74733	1
aminoacids	Isoleucine	1.046	0.954	1.148	0.337124	0.998
aminoacids	Leucine	1.033	0.942	1.134	0.486822	1
aminoacids	Lysine	1.031	0.937	1.134	0.530746	1
aminoacids	Methionine	0.993	0.907	1.086	0.87016	1
aminoacids	Ornithine	0.976	0.861	1.107	0.708531	1
aminoacids	Phenylalanine	1.025	0.93	1.13	0.618121	1
aminoacids	Proline	1.037	0.945	1.139	0.442032	0.958
aminoacids	Serine	0.944	0.858	1.038	0.231818	1
aminoacids	Threonine	1.005	0.915	1.104	0.916664	1
aminoacids	Tryptophane	1.031	0.944	1.126	0.495698	1
aminoacids	Tyrosine	1.035	0.943	1.136	0.46495	1
aminoacids	Valine	1.047	0.955	1.149	0.32889	1
biogenic amines	ADMA	0.983	0.9	1.074	0.704503	1
biogenic amines	Creatinine	0.961	0.878	1.053	0.393314	1
biogenic amines	Kynurenine	0.987	0.898	1.085	0.791404	1
biogenic amines	Taurine	0.965	0.837	1.114	0.631268	1
biogenic amines	t4-OH-Pro	1.025	0.938	1.12	0.580425	1
glycerophospholipids	PC aa C28:1	0.975	0.876	1.085	0.642465	1
glycerophospholipids	PC aa C30:0	0.953	0.862	1.052	0.339427	1
glycerophospholipids	PC aa C32:0	0.994	0.907	1.09	0.904227	1
glycerophospholipids	PC aa C32:1	0.985	0.887	1.095	0.784642	1
glycerophospholipids	PC aa C32:2	0.974	0.886	1.07	0.579521	1
glycerophospholipids	PC aa C32:3	0.999	0.9	1.108	0.979656	1
glycerophospholipids	PC aa C34:1	0.989	0.903	1.084	0.820227	1
glycerophospholipids	PC aa C34:2	1.002	0.916	1.096	0.96364	1
glycerophospholipids	PC aa C34:3	0.972	0.873	1.082	0.605923	1
glycerophospholipids	PC aa C34:4	0.991	0.904	1.087	0.851403	1
glycerophospholipids	PC aa C36:0	1.014	0.921	1.116	0.776951	1
glycerophospholipids	PC aa C36:1	0.977	0.894	1.067	0.604712	1
glycerophospholipids	PC aa C36:2	0.989	0.904	1.081	0.803609	1
glycerophospholipids	PC aa C36:3	1	0.914	1.095	0.996786	1
glycerophospholipids	PC aa C36:4	1	0.913	1.095	0.996116	1
glycerophospholipids	PC aa C36:5	1.02	0.926	1.122	0.692313	1
glycerophospholipids	PC aa C36:6	1.013	0.922	1.113	0.79032	1
glycerophospholipids	PC aa C38:0	1.001	0.903	1.11	0.986415	1
glycerophospholipids	PC aa C38:3	1.026	0.937	1.124	0.576655	1
glycerophospholipids	PC aa C38:4	1.006	0.918	1.102	0.902907	1
glycerophospholipids	PC aa C38:5	0.987	0.899	1.083	0.779237	1
glycerophospholipids	PC aa C38:6	1.023	0.931	1.125	0.629793	1
glycerophospholipids	PC aa C40:2	0.975	0.885	1.074	0.606846	1
glycerophospholipids	PC aa C40:3	0.974	0.884	1.074	0.599234	1
glycerophospholipids	PC aa C40:4	0.99	0.902	1.087	0.831669	1
glycerophospholipids	PC aa C40:5	0.977	0.886	1.078	0.644008	1
glycerophospholipids	PC aa C40:6	1.021	0.929	1.123	0.660531	1
glycerophospholipids	PC aa C42:0	1.024	0.931	1.125	0.628163	1
glycerophospholipids	PC aa C42:1	1.006	0.911	1.11	0.913015	1
glycerophospholipids	PC aa C42:2	0.97	0.875	1.076	0.564482	1
glycerophospholipids	PC aa C42:4	0.98	0.896	1.071	0.653621	1
glycerophospholipids	PC aa C42:5	0.992	0.898	1.097	0.882254	1
glycerophospholipids	PC aa C42:6	0.998	0.908	1.096	0.96232	1
glycerophospholipids	PC ae C30:0	0.961	0.869	1.062	0.436609	1
glycerophospholipids	PC ae C30:2	1.006	0.917	1.102	0.905874	1
glycerophospholipids	PC ae C32:1	1.005	0.919	1.099	0.919276	1
glycerophospholipids	PC ae C32:2	1.011	0.924	1.106	0.812014	1
glycerophospholipids	PC ae C34:0	1.007	0.917	1.107	0.876291	1
glycerophospholipids	PC ae C34:1	0.989	0.903	1.085	0.821288	1
glycerophospholipids	PC ae C34:2	0.986	0.901	1.079	0.763752	1
glycerophospholipids	PC ae C34:3	0.953	0.869	1.045	0.307493	1
glycerophospholipids	PC ae C36:0	1.005	0.919	1.1	0.912726	1
glycerophospholipids	PC ae C36:1	0.991	0.903	1.087	0.847376	1
glycerophospholipids	PC ae C36:2	0.982	0.895	1.077	0.699003	1
glycerophospholipids	PC ae C36:3	0.994	0.909	1.087	0.897254	1
glycerophospholipids	PC ae C36:4	1.009	0.92	1.105	0.854407	1
glycerophospholipids	PC ae C36:5	0.99	0.905	1.083	0.829491	1
glycerophospholipids	PC ae C38:0	1.012	0.917	1.116	0.815722	1
glycerophospholipids	PC ae C38:2	0.979	0.896	1.07	0.641094	1
glycerophospholipids	PC ae C38:3	1.026	0.936	1.125	0.578519	1
glycerophospholipids	PC ae C38:4	1.021	0.93	1.12	0.663727	1
glycerophospholipids	PC ae C38:5	0.997	0.908	1.095	0.946336	1
glycerophospholipids	PC ae C38:6	1.008	0.92	1.105	0.86113	1
glycerophospholipids	PC ae C40:1	1.001	0.914	1.097	0.980096	1
glycerophospholipids	PC ae C40:2	1.027	0.934	1.129	0.587828	0.941
glycerophospholipids	PC ae C40:3	0.997	0.91	1.093	0.956254	1
glycerophospholipids	PC ae C40:4	1.013	0.926	1.109	0.773044	1
glycerophospholipids	PC ae C40:5	1.004	0.917	1.098	0.934637	1
glycerophospholipids	PC ae C40:6	1.007	0.915	1.107	0.888929	1
glycerophospholipids	PC ae C42:1	1.01	0.924	1.104	0.822873	1
glycerophospholipids	PC ae C42:2	0.979	0.895	1.072	0.649706	1
glycerophospholipids	PC ae C42:3	1.011	0.92	1.112	0.820112	1
glycerophospholipids	PC ae C42:4	1.01	0.923	1.105	0.832272	1
glycerophospholipids	PC ae C42:5	1.018	0.931	1.112	0.696647	1
glycerophospholipids	PC ae C44:3	0.991	0.907	1.082	0.837401	1
glycerophospholipids	PC ae C44:4	1.011	0.926	1.104	0.804607	1
glycerophospholipids	PC ae C44:5	1.021	0.933	1.117	0.656113	1
glycerophospholipids	PC ae C44:6	1.008	0.92	1.105	0.865214	1
glycerophospholipids	lysoPC a C16:0	0.987	0.882	1.105	0.824936	1
glycerophospholipids	lysoPC a C16:1	1.003	0.899	1.12	0.953478	1
glycerophospholipids	lysoPC a C17:0	0.988	0.892	1.096	0.82441	1
glycerophospholipids	lysoPC a C18:0	0.969	0.868	1.083	0.581286	1
glycerophospholipids	lysoPC a C18:1	0.961	0.871	1.062	0.436139	1
glycerophospholipids	lysoPC a C18:2	0.97	0.883	1.066	0.529769	1
glycerophospholipids	lysoPC a C20:3	1.017	0.929	1.113	0.718244	1
glycerophospholipids	lysoPC a C20:4	1.006	0.916	1.104	0.903688	1
sphingolipids	SM C16:0	0.985	0.903	1.076	0.74278	1
sphingolipids	SM C16:1	0.968	0.884	1.06	0.484366	1
sphingolipids	SM C18:0	1.067	0.973	1.17	0.16714	0.422
sphingolipids	SM C18:1	1.033	0.943	1.131	0.481985	0.995
sphingolipids	SM C20:2	1.019	0.908	1.144	0.745763	0.958
sphingolipids	SM C24:0	0.973	0.891	1.063	0.547791	1
sphingolipids	SM C24:1	0.988	0.904	1.08	0.790144	1
sphingolipids	SM C26:0	0.993	0.91	1.082	0.865069	1
sphingolipids	SM C26:1	1.005	0.92	1.098	0.913544	1
sphingolipids	SM (OH) C14:1	0.989	0.897	1.092	0.833185	1
sphingolipids	SM (OH) C16:1	1.026	0.934	1.127	0.597959	1
sphingolipids	SM (OH) C22:1	0.974	0.89	1.066	0.567076	1
sphingolipids	SM (OH) C22:2	0.951	0.868	1.043	0.285325	1
sphingolipids	SM (OH) C24:1	0.98	0.895	1.073	0.663432	1
sugars	Hexose	0.972	0.873	1.083	0.611087	0.969
ratio	R_C2_C3_ON_C0	1.011	0.927	1.103	0.798578	0.999
ratio	AAA	1.035	0.945	1.133	0.457873	0.888
ratio	R_ADMA_ARG	1.046	0.938	1.165	0.418959	0.482
ratio	BCAA	1.04	0.95	1.138	0.396617	0.888
ratio	R_C2_C0	1.01	0.925	1.102	0.830567	0.999
ratio	R_CIT_ARG	1.03	0.927	1.145	0.579789	0.665
ratio	R_CIT_ORN	0.947	0.848	1.058	0.336813	0.307
ratio	R_CPTI	1.01	0.916	1.115	0.8355	0.738
ratio	ESSENTIAL_AA	1.035	0.944	1.134	0.464346	0.972
ratio	R_FISHER	1.027	0.942	1.12	0.544319	0.998
ratio	GLUCOGENIC_AA	0.94	0.849	1.04	0.229751	0.988
ratio	R_KYNURENINE_TRP	0.951	0.864	1.046	0.303576	0.998
ratio	SFA_PC	0.999	0.913	1.093	0.976829	1
ratio	MUFA_PC	0.996	0.909	1.09	0.923425	1
ratio	R_MUFA_SFA	0.993	0.903	1.093	0.891603	1
ratio	TOTAL_AA	1.003	0.909	1.107	0.955747	0.999
ratio	NON_ESSENTIAL_AA	0.981	0.887	1.084	0.702427	1
ratio	R_ORN_ARG	1.044	0.933	1.169	0.450013	0.507
ratio	PUFA_PC	1.009	0.923	1.102	0.850922	1
ratio	R_PUFA_MUFA	1.027	0.934	1.129	0.581973	1
ratio	R_PUFA_SFA	1.021	0.933	1.117	0.657879	1
ratio	R_TYR_PHE	1.022	0.934	1.118	0.637886	1
ratio	TOTAL_PC	1.006	0.92	1.099	0.89775	1
ratio	TOTAL_SM_NON_OH	0.997	0.912	1.089	0.938184	1
ratio	TOTAL_SM_OH	0.979	0.892	1.074	0.656512	1
ratio	R_SM_OH_SM_NON_OH	0.96	0.873	1.056	0.40145	0.999
ratio	TOTAL_SM	0.994	0.909	1.086	0.885973	1
ratio	TOTAL_PC_SM	1.005	0.919	1.099	0.917632	1
ratio	TOTAL_AC	1.013	0.928	1.107	0.770546	0.999
ratio	R_AC_C0	1.016	0.932	1.107	0.724138	0.998
ratio	TOTAL_LYSOPC	0.993	0.893	1.105	0.901674	1
ratio	R_LYSOPC_PC	0.978	0.877	1.092	0.695055	1
ratio	TOTAL_PC_AA	1.006	0.921	1.1	0.887185	1
ratio	TOTAL_PC_AE	0.999	0.913	1.092	0.979161	1
