# Supplementary material for: Prospective analysis of circulating metabolites and endometrial cancer risk
Source: Gynecol Oncol. 2021 Aug;162(2):475–81. doi: 10.1016/j.ygyno.2021.06.001 (PMC8336647; doi:10.1016/j.ygyno.2021.06.001)
Supplement: Supplementary Table 4 — a. Correlation coefficients between metabolites and PCA cluster representatives. b. Association between PCA clusters and endometrial cancer risk. [file mmc4.xlsx]

## Sheet: supp table 4a
Supplementary table 4a. Correlation coefficients between metabolites and PCA cluster representatives
Cluster	Metabolite	Correlation
CLUSTER1	Alanine	1
CLUSTER2	Arginine	-0.90829
CLUSTER2	Hexose	-0.90829
CLUSTER3	Asparagine	0.90666
CLUSTER3	Histidine	0.90666
CLUSTER4	Citrulline	1
CLUSTER5	Glutamine	1
CLUSTER6	Glutamate	0.92754
CLUSTER6	Taurine	0.92754
CLUSTER7	Glycine	1
CLUSTER8	Isoleucine	-0.97275
CLUSTER8	Leucine	-0.98283
CLUSTER8	Valine	-0.95382
CLUSTER9	Lysine	0.91937
CLUSTER9	Ornithine	0.91937
CLUSTER10	Tyrosine	0.89935
CLUSTER10	Methionine	0.85663
CLUSTER10	Phenylalanine	0.88011
CLUSTER11	Proline	1
CLUSTER12	Serine	1
CLUSTER13	Threonine	1
CLUSTER14	Tryptophane	1
CLUSTER15	ADMA	1
CLUSTER16	Creatinine	1
CLUSTER17	Kynurenine	1
CLUSTER18	t4-OH-Pro	1
CLUSTER19	C0	1
CLUSTER20	C14:1	1
CLUSTER21	C14:2	1
CLUSTER22	C18:1	1
CLUSTER23	C18:2	1
CLUSTER24	C6_C4_1_DC	1
CLUSTER25	C2	0.89415
CLUSTER25	C3	0.89926
CLUSTER25	C4	0.90687
CLUSTER26	C5	0.92091
CLUSTER26	C10	0.86249
CLUSTER26	C16	0.91732
CLUSTER26	C18	0.87676
CLUSTER27	lysoPC a C16:0	0.95471
CLUSTER27	lysoPC a C16:1	0.82746
CLUSTER27	lysoPC a C17:0	0.88236
CLUSTER27	lysoPC a C18:0	0.91751
CLUSTER27	lysoPC a C18:1	0.8687
CLUSTER28	lysoPC a C18:2	1
CLUSTER29	lysoPC a C20:3	0.90442
CLUSTER29	lysoPC a C20:4	0.90442
CLUSTER30	PC aa C28:1	0.86569
CLUSTER30	SM (OH) C14:1	0.94035
CLUSTER30	SM (OH) C16:1	0.92115
CLUSTER30	SM (OH) C22:2	0.88844
CLUSTER31	PC aa C30:0	0.92912
CLUSTER31	PC ae C30:0	0.92912
CLUSTER32	PC aa C32:0	0.87019
CLUSTER32	PC aa C32:1	0.87031
CLUSTER32	PC aa C34:1	0.9556
CLUSTER32	PC aa C36:1	0.84587
CLUSTER33	PC aa C32:2	-0.91942
CLUSTER33	PC aa C32:3	-0.83766
CLUSTER33	PC aa C34:3	-0.94083
CLUSTER33	PC aa C34:4	-0.90866
CLUSTER34	PC aa C34:2	-0.94167
CLUSTER34	PC aa C36:2	-0.93775
CLUSTER34	PC aa C36:3	-0.90216
CLUSTER35	PC aa C36:0	0.90273
CLUSTER35	PC aa C38:0	0.94201
CLUSTER35	PC ae C38:6	0.9499
CLUSTER35	PC ae C40:6	0.91577
CLUSTER36	PC aa C36:4	0.96024
CLUSTER36	PC aa C38:4	0.96024
CLUSTER37	PC aa C36:5	0.94656
CLUSTER37	PC aa C36:6	0.95468
CLUSTER37	PC ae C38:0	0.94831
CLUSTER38	PC aa C38:3	0.94326
CLUSTER38	PC aa C40:4	0.94326
CLUSTER39	PC aa C38:5	0.94663
CLUSTER39	PC aa C40:5	0.94663
CLUSTER40	PC aa C38:6	-0.97057
CLUSTER40	PC aa C40:6	-0.97057
CLUSTER41	PC aa C40:2	0.92976
CLUSTER41	PC aa C40:3	0.92976
CLUSTER42	PC aa C42:0	0.95416
CLUSTER42	PC aa C42:1	0.9349
CLUSTER42	PC ae C44:6	0.91843
CLUSTER43	PC aa C42:2	1
CLUSTER44	PC aa C42:4	1
CLUSTER45	PC aa C42:5	0.92414
CLUSTER45	PC aa C42:6	0.92414
CLUSTER46	PC ae C30:2	1
CLUSTER47	PC ae C32:1	0.96302
CLUSTER47	PC ae C32:2	0.96302
CLUSTER48	PC ae C34:0	0.90642
CLUSTER48	PC ae C34:1	0.92589
CLUSTER48	PC ae C36:1	0.93911
CLUSTER48	PC ae C38:3	0.89942
CLUSTER49	PC ae C34:2	-0.97215
CLUSTER49	PC ae C34:3	-0.92823
CLUSTER49	PC ae C36:3	-0.95723
CLUSTER50	PC ae C36:0	1
CLUSTER51	PC ae C36:2	-0.95294
CLUSTER51	PC ae C38:2	-0.95294
CLUSTER52	PC ae C36:4	0.95935
CLUSTER52	PC ae C36:5	0.94151
CLUSTER52	PC ae C38:5	0.94833
CLUSTER53	PC ae C38:4	0.91751
CLUSTER53	PC ae C40:4	0.93872
CLUSTER53	PC ae C40:5	0.9136
CLUSTER54	PC ae C40:1	-0.8934
CLUSTER54	PC ae C42:2	-0.91485
CLUSTER54	PC ae C42:3	-0.92659
CLUSTER55	PC ae C40:2	0.92779
CLUSTER55	PC ae C40:3	0.92779
CLUSTER56	PC ae C42:1	1
CLUSTER57	PC ae C42:4	0.87647
CLUSTER57	PC ae C42:5	0.90439
CLUSTER57	PC ae C44:4	0.85735
CLUSTER57	PC ae C44:5	0.90025
CLUSTER58	PC ae C44:3	1
CLUSTER59	SM C24:0	0.91982
CLUSTER59	SM (OH) C22:1	0.94824
CLUSTER59	SM (OH) C24:1	0.92759
CLUSTER60	SM C16:0	0.94621
CLUSTER60	SM C16:1	0.94621
CLUSTER61	SM C18:0	0.97586
CLUSTER61	SM C18:1	0.97586
CLUSTER62	SM C20:2	1
CLUSTER63	SM C24:1	0.92237
CLUSTER63	SM C26:1	0.92237
CLUSTER64	SM C26:0	1

## Sheet: supp table 4b
Supplementary table 4b. Association between PCA clusters and endometrial cancer risk
PARAMETER	CLUSTER	Odds ratio (for 1 SD)	Lower 95% CI	Upper 95% CI	Raw p-value	Permutation p-value
CLUSTER1	Clus__L_Ala	1.068	0.943	1.211	0.300024	0.995
CLUSTER2	Clus__L_Arg__L_H1	1.102	0.91	1.335	0.319929	0.992
CLUSTER3	Clus__L_Asn__L_His	1.033	0.907	1.178	0.623589	1
CLUSTER4	Clus__L_Cit	0.936	0.842	1.041	0.221874	0.796
CLUSTER5	Clus__L_Gln	1.002	0.894	1.124	0.968684	1
CLUSTER6	Clus__L_Glu__L_Taurine	1.11	0.892	1.381	0.348525	0.992
CLUSTER7	Clus__L_Gly	0.888	0.796	0.991	0.0343597	0.757
CLUSTER8	Clus__L_Ile__L_Leu__L_Val	0.912	0.81	1.026	0.126299	0.949
CLUSTER9	Clus__L_Lys__L_Orn	1.08	0.934	1.249	0.298393	1
CLUSTER10	Clus__L_Met__L_Phe__L_Tyr	1.039	0.927	1.164	0.509519	1
CLUSTER11	Clus__L_Pro	1.087	0.97	1.219	0.151897	0.97
CLUSTER12	Clus__L_Ser	0.891	0.795	0.999	0.047237	0.992
CLUSTER13	Clus__L_Thr	1.029	0.922	1.148	0.610684	1
CLUSTER14	Clus__L_Trp	1.051	0.942	1.173	0.373021	1
CLUSTER15	Clus__L_ADMA	0.95	0.788	1.146	0.592136	1
CLUSTER16	Clus__L_Creatinine	0.947	0.847	1.058	0.335222	1
CLUSTER17	Clus__L_Kynurenine	0.957	0.852	1.074	0.455255	1
CLUSTER18	Clus__L_t4_OH_Pro	0.977	0.88	1.086	0.66985	1
CLUSTER19	Clus__L_C0	0.905	0.813	1.007	0.0659818	0.716
CLUSTER20	Clus__L_C2	1.03	0.922	1.151	0.601525	1
CLUSTER21	Clus__L_C3	1.008	0.905	1.124	0.879828	1
CLUSTER22	Clus__L_C4	0.976	0.881	1.082	0.647343	1
CLUSTER23	Clus__L_C5	1.083	0.968	1.211	0.166118	1
CLUSTER24	Clus__L_C6_C4_1_DC	1.035	0.927	1.156	0.541155	1
CLUSTER25	Clus__L_C10__L_C14_1__L_C14_2	1.038	0.926	1.164	0.52139	1
CLUSTER26	Clus__L_C16__L_C18__L_C18_1__L_C18_2	1.036	0.892	1.203	0.640801	1
CLUSTER27	Clus__L_lysoPC_a_C16_0__L_lysoPC_a_C16_1__L_lysoPC_a_C17_0__L_lysoPC_a_C18_0__L_lysoPC_a_C18_1	0.962	0.828	1.117	0.608074	1
CLUSTER28	Clus__L_lysoPC_a_C18_2	0.923	0.816	1.045	0.205106	1
CLUSTER29	Clus__L_lysoPC_a_C20_3__L_lysoPC_a_C20_4	1.016	0.904	1.141	0.789837	1
CLUSTER30	Clus__L_PC_aa_C28_1__L_SM_OH_C14_1__L_SM_OH_C16_1__L_SM_OH_C22_2	1.046	0.93	1.176	0.454746	1
CLUSTER31	Clus__L_PC_aa_C30_0__L_PC_ae_C30_0	1.016	0.903	1.143	0.792742	1
CLUSTER32	Clus__L_PC_aa_C32_0__L_PC_aa_C32_1__L_PC_aa_C34_1__L_PC_aa_C36_1	1.004	0.882	1.142	0.955452	1
CLUSTER33	Clus__L_PC_aa_C32_2__L_PC_aa_C32_3__L_PC_aa_C34_3__L_PC_aa_C34_4	1.024	0.888	1.181	0.744889	1
CLUSTER34	Clus__L_PC_aa_C34_2__L_PC_aa_C36_2__L_PC_aa_C36_3	1.047	0.909	1.206	0.521034	1
CLUSTER35	Clus__L_PC_aa_C36_0__L_PC_aa_C38_0__L_PC_ae_C38_6__L_PC_ae_C40_6	1.008	0.892	1.139	0.895654	1
CLUSTER36	Clus__L_PC_aa_C36_4__L_PC_aa_C38_4	1.022	0.907	1.151	0.718504	1
CLUSTER37	Clus__L_PC_aa_C36_5__L_PC_aa_C36_6__L_PC_ae_C38_0	1.091	0.962	1.236	0.175093	0.991
CLUSTER38	Clus__L_PC_aa_C38_3__L_PC_aa_C40_4	1.005	0.892	1.134	0.930811	1
CLUSTER39	Clus__L_PC_aa_C38_5__L_PC_aa_C40_5	1.027	0.908	1.161	0.675133	1
CLUSTER40	Clus__L_PC_aa_C38_6__L_PC_aa_C40_6	0.942	0.835	1.064	0.336924	1
CLUSTER41	Clus__L_PC_aa_C40_2__L_PC_aa_C40_3	1.01	0.895	1.14	0.866959	1
CLUSTER42	Clus__L_PC_aa_C42_0__L_PC_aa_C42_1__L_PC_ae_C44_6	1.066	0.952	1.193	0.268657	1
CLUSTER43	Clus__L_PC_aa_C42_2	0.959	0.852	1.078	0.482645	1
CLUSTER44	Clus__L_PC_aa_C42_4	1.006	0.906	1.117	0.90957	1
CLUSTER45	Clus__L_PC_aa_C42_5__L_PC_aa_C42_6	1.077	0.954	1.215	0.229494	0.984
CLUSTER46	Clus__L_PC_ae_C30_2	1.089	0.967	1.227	0.159949	0.995
CLUSTER47	Clus__L_PC_ae_C32_1__L_PC_ae_C32_2	1.033	0.905	1.178	0.6303	1
CLUSTER48	Clus__L_PC_ae_C34_0__L_PC_ae_C34_1__L_PC_ae_C36_1__L_PC_ae_C38_3	1.044	0.917	1.189	0.512078	1
CLUSTER49	Clus__L_PC_ae_C34_2__L_PC_ae_C34_3__L_PC_ae_C36_3	1.096	0.964	1.246	0.160707	1
CLUSTER50	Clus__L_PC_ae_C36_0	1.068	0.942	1.21	0.304956	1
CLUSTER51	Clus__L_PC_ae_C36_2__L_PC_ae_C38_2	1.047	0.921	1.189	0.484039	1
CLUSTER52	Clus__L_PC_ae_C36_4__L_PC_ae_C36_5__L_PC_ae_C38_5	0.97	0.862	1.092	0.612866	1
CLUSTER53	Clus__L_PC_ae_C38_4__L_PC_ae_C40_4__L_PC_ae_C40_5	1.036	0.923	1.163	0.550313	1
CLUSTER54	Clus__L_PC_ae_C40_1__L_PC_ae_C42_2__L_PC_ae_C42_3	0.961	0.853	1.083	0.513585	1
CLUSTER55	Clus__L_PC_ae_C40_2__L_PC_ae_C40_3	1.084	0.965	1.217	0.173053	0.934
CLUSTER56	Clus__L_PC_ae_C42_1	1.038	0.927	1.163	0.516432	1
CLUSTER57	Clus__L_PC_ae_C42_4__L_PC_ae_C42_5__L_PC_ae_C44_4__L_PC_ae_C44_5	1.081	0.972	1.203	0.151963	0.992
CLUSTER58	Clus__L_PC_ae_C44_3	1.059	0.945	1.188	0.325129	1
CLUSTER59	Clus__L_SM_OH_C22_1__L_SM_OH_C24_1__L_SM_C24_0	1.028	0.91	1.161	0.654543	1
CLUSTER60	Clus__L_SM_C16_0__L_SM_C16_1	1	0.897	1.114	0.997542	1
CLUSTER61	Clus__L_SM_C18_0__L_SM_C18_1	1.141	1.015	1.282	0.0269902	0.741
CLUSTER62	Clus__L_SM_C20_2	1.052	0.911	1.216	0.486867	1
CLUSTER63	Clus__L_SM_C24_1__L_SM_C26_1	1.08	0.962	1.212	0.192118	1
CLUSTER64	Clus__L_SM_C26_0	1.038	0.93	1.159	0.50976	1
